# Supplementary material for: Calibrated muscle models improve tracking simulations without enhancing gait predictions
Source: PLoS One. 2025 Jul 1;20(7):e0327172. doi: 10.1371/journal.pone.0327172 (PMC12212882; doi:10.1371/journal.pone.0327172)
Supplement: S2 File — (CSV) [file pone.0327172.s002.csv]

Experimental data (NaN values in the torque data indicate the points in the gait cycle when one of the subject's feet was in contact with the ground but not with the force plate)
Subject 1
Gait 1
Angles (deg)													Torques (Nm)												EMGs
time	hip_flexion_r	hip_adduction_r	hip_rotation_r	knee_angle_r	ankle_angle_r	subtalar_angle_r	hip_flexion_l	hip_adduction_l	hip_rotation_l	knee_angle_l	ankle_angle_l	subtalar_angle_l	hip_flexion_r_moment	hip_adduction_r_moment	hip_rotation_r_moment	knee_angle_r_moment	ankle_angle_r_moment	subtalar_angle_r_moment	hip_flexion_l_moment	hip_adduction_l_moment	hip_rotation_l_moment	knee_angle_l_moment	ankle_angle_l_moment	subtalar_angle_l_moment	soleus_r	tibant_r	gasmed_r	vaslat_r	recfem_r	bicfem_r	semiten_r	glutmed_r	soleus_l	tibant_l	gasmed_l	vaslat_l	recfem_l	bicfem_l	semiten_l	glutmed_l
14.27	31.52991434	1.78961801	-5.0651226	4.23587698	-5.29305595	-6.80084745	-6.60664769	2.45681638	0.22703342	1.21535066	8.49852957	-2.80178354	NaN	NaN	NaN	NaN	NaN	NaN	NaN	NaN	NaN	NaN	NaN	NaN	0.032149822	0.090454709	0.00226503	0.002024559	0.003496964	0.01143335	0.047059046	0.033574569	0.012780787	0.032997127	0.00735665	0.053804505	0.018345454	0.065668924	0.128240863	0.226250015
14.28	31.37599472	2.30818115	-4.47350857	4.62631346	-4.31311606	-7.03258015	-7.130162	2.06341073	-0.17065204	1.81124675	8.95773252	-2.7481312	NaN	NaN	NaN	NaN	NaN	NaN	NaN	NaN	NaN	NaN	NaN	NaN	0.034315765	0.088009209	0.002162255	0.001968386	0.003441782	0.011133146	0.04898087	0.035498579	0.018236537	0.056854255	0.005385791	0.039716357	0.014411272	0.069938922	0.144405305	0.227722865
14.29	31.10630598	2.20946097	-4.46117475	5.26200399	-3.1048247	-7.64904273	-7.37905409	1.84477924	-0.35359976	2.91585562	9.92725144	-2.93464877	NaN	NaN	NaN	NaN	NaN	NaN	NaN	NaN	NaN	NaN	NaN	NaN	0.036833684	0.085474725	0.002226164	0.001974441	0.003395954	0.010793275	0.049217537	0.036566877	0.026341663	0.078850149	0.004695078	0.028017316	0.011727005	0.072192657	0.160015407	0.218759021
14.3	30.63878114	2.0752359	-4.23133785	6.10596628	-5.4831404	-9.49036936	-8.23000372	1.61699907	-2.11408839	3.24937461	10.77151242	-0.06124264	NaN	NaN	NaN	NaN	NaN	NaN	NaN	NaN	NaN	NaN	NaN	NaN	0.038819018	0.085208169	0.002438118	0.002035179	0.003444821	0.010610998	0.047885522	0.036681766	0.035678185	0.093589874	0.007215459	0.019431926	0.00992684	0.0704665	0.167351583	0.197894895
14.31	30.23577418	2.4459443	-5.03237935	6.95458812	-7.95808221	-11.04947767	-8.57544937	0.96461541	-1.50783523	4.51783815	11.12013566	-1.06794452	NaN	NaN	NaN	NaN	NaN	NaN	NaN	NaN	NaN	NaN	NaN	NaN	0.03963788	0.088625695	0.002746731	0.002131602	0.003648533	0.010637324	0.04546019	0.036034174	0.044684685	0.098465766	0.015279409	0.013907559	0.008611704	0.064197629	0.162291195	0.168094702
14.32	30.30162743	3.04328792	-5.55854411	7.80786918	-10.24922096	-11.99151817	-8.2265835	0.26334283	-1.74973531	6.47169967	10.95554245	-0.97861064	NaN	NaN	NaN	NaN	NaN	NaN	NaN	NaN	NaN	NaN	NaN	NaN	0.039158624	0.096291823	0.003081071	0.002236262	0.004010721	0.010730197	0.042566498	0.034902643	0.051796466	0.094070991	0.030857418	0.01083287	0.007497741	0.054447698	0.145568634	0.135378686
14.33	29.75203214	3.33993128	-6.41472039	8.39346003	-10.22548314	-11.8982182	-8.67246677	-0.24818135	-1.82862584	7.64688406	11.25482565	-1.42148245	NaN	NaN	NaN	NaN	NaN	NaN	NaN	NaN	NaN	NaN	NaN	NaN	0.037728776	0.108019244	0.003367563	0.002316175	0.004463569	0.010616689	0.039692533	0.033404858	0.055851794	0.083814173	0.054507255	0.00937181	0.006488635	0.043394596	0.122143368	0.106396034
14.34	29.48664557	3.83911023	-6.22652845	9.19159901	-8.77033715	-12.92613327	-8.74447349	-0.89696576	-1.95850501	9.22922394	11.16433959	-1.95782324	NaN	NaN	NaN	NaN	NaN	NaN	NaN	NaN	NaN	NaN	NaN	NaN	0.035955271	0.122630639	0.003547145	0.002340816	0.004876488	0.01006469	0.037048884	0.031488288	0.056648319	0.07237627	0.08457823	0.008778799	0.005646454	0.033435339	0.098973607	0.086175018
14.35	29.30288933	4.21811727	-6.22651055	10.06501362	-11.47512831	-13.12529701	-8.82365472	-1.42235365	-2.65645065	10.65116375	10.4135982	-1.73041891	NaN	NaN	NaN	NaN	NaN	NaN	NaN	NaN	NaN	NaN	NaN	NaN	0.034367627	0.137643843	0.003588432	0.0022946	0.005095826	0.009104372	0.034699066	0.029160933	0.055267141	0.06370093	0.117324964	0.008568006	0.00508794	0.026424901	0.082582853	0.07682995
14.36	28.39778331	5.31015602	-5.45101418	11.0760299	-12.09223752	-13.51142059	-9.65265281	-2.59488756	-2.10511598	11.50425626	9.03818933	-2.61184926	NaN	NaN	NaN	NaN	NaN	NaN	NaN	NaN	NaN	NaN	NaN	NaN	0.033122538	0.149659764	0.003494734	0.002185133	0.005006907	0.008161187	0.032803721	0.02666501	0.053947373	0.059643959	0.148229532	0.008521255	0.004876287	0.023273977	0.077295164	0.077382837
14.37	28.26428966	6.03845156	-5.86799499	11.97185668	-10.57176218	-13.19857378	-9.14404266	-3.69640578	-3.71967355	13.54140704	7.14285627	0.28397373	NaN	NaN	NaN	NaN	NaN	NaN	NaN	NaN	NaN	NaN	NaN	NaN	0.03195131	0.155712928	0.003303144	0.002039721	0.004586655	0.007988196	0.031770584	0.024384379	0.055587839	0.059773255	0.174028859	0.008596257	0.004961513	0.02382573	0.084189721	0.084497266
14.38	27.74944423	6.16037316	-5.36035334	12.78951045	-10.27607905	-14.28791733	-8.90721356	-3.666126	-3.51089795	15.7218122	6.07297363	-2.66730675	NaN	NaN	NaN	NaN	NaN	NaN	NaN	NaN	NaN	NaN	NaN	NaN	0.030404749	0.154723861	0.003072796	0.001891785	0.00391439	0.009423493	0.032244604	0.022616103	0.062801887	0.062085731	0.19407572	0.008803998	0.005185949	0.026960422	0.100913395	0.093864333
14.39	27.31472942	6.63736354	-6.3953753	13.01347844	-10.04733793	-13.92191405	-7.66334538	-4.83132695	-3.83219995	19.07814316	4.94392238	-2.00534039	NaN	NaN	NaN	NaN	NaN	NaN	NaN	NaN	NaN	NaN	NaN	NaN	0.028237145	0.147976309	0.002863602	0.00176697	0.003137565	0.013077885	0.0349068	0.021442451	0.076654076	0.064051167	0.209889039	0.009116483	0.005348331	0.030970743	0.122634091	0.101740509
14.4	26.56468536	7.13031096	-7.03516392	13.09989371	-9.24743745	-13.48988361	-6.85100708	-5.81668397	-4.5663091	21.71575764	3.12473762	-1.00391529	NaN	NaN	NaN	NaN	NaN	NaN	NaN	NaN	NaN	NaN	NaN	NaN	0.025625327	0.138205223	0.002716459	0.001677927	0.002417418	0.01907922	0.0400891	0.02077207	0.095723622	0.063528401	0.223403942	0.009441822	0.005299907	0.034172392	0.143919107	0.105937925
14.41	25.5444739	7.37720511	-6.80662034	13.14316297	-8.65461043	-13.28273304	-6.35423582	-6.44304751	-5.66397131	23.99022827	1.02330438	-0.1637482	NaN	NaN	NaN	NaN	NaN	NaN	NaN	NaN	NaN	NaN	NaN	NaN	0.023049016	0.127799446	0.002645196	0.001627616	0.001883824	0.027021266	0.047388709	0.020429871	0.116121644	0.059468951	0.235483529	0.009648838	0.005014574	0.035518784	0.160505024	0.105955636
14.42	23.85542905	7.38133308	-7.59731798	12.4294798	-7.51659482	-11.04813511	-5.84677696	-6.7021997	-5.78001692	26.63616734	-2.50939367	-1.15113118	NaN	NaN	NaN	NaN	NaN	NaN	NaN	NaN	NaN	NaN	NaN	NaN	0.020985209	0.117476528	0.002640204	0.001616569	0.001612126	0.036212304	0.055522248	0.020206773	0.132596776	0.052318469	0.245854735	0.009612188	0.004583433	0.034913807	0.170066884	0.10250936
14.43	22.94892797	8.06370855	-7.12015592	11.47135498	-7.3855336	-10.84280067	-3.92954566	-8.00678594	-7.11685268	30.28702427	-5.41890115	-0.8000194	NaN	NaN	NaN	NaN	NaN	NaN	NaN	NaN	NaN	NaN	NaN	NaN	0.019633011	0.10642804	0.002671928	0.00164863	0.001618256	0.046145464	0.062534483	0.019906604	0.140411271	0.04380294	0.254227709	0.00927376	0.004151651	0.033057845	0.172161251	0.096961483
14.44	21.7884134	8.21819965	-7.16227746	11.31839777	-6.85358714	-10.74029504	-3.03395915	-8.4564892	-7.28551241	32.68588036	-8.21011771	-0.45259137	NaN	NaN	NaN	NaN	NaN	NaN	NaN	NaN	NaN	NaN	NaN	NaN	0.018805317	0.09367772	0.002692659	0.001730846	0.001866709	0.056925133	0.066416608	0.019403874	0.137268532	0.036176296	0.261328405	0.008683381	0.00384505	0.03098377	0.167942115	0.090912386
14.45	21.46477999	8.4397732	-7.11074774	9.890385	-6.16279007	-10.70822601	0.00998828	-9.1865642	-6.56168296	36.56735853	-10.7867609	-2.82417494	NaN	NaN	NaN	NaN	NaN	NaN	NaN	NaN	NaN	NaN	NaN	NaN	0.018060402	0.079524396	0.002650034	0.001869692	0.002287789	0.069382033	0.06602695	0.01868475	0.124256866	0.031436172	0.268762572	0.007970314	0.003716964	0.029573204	0.159839622	0.085816013
14.46	20.7775771	8.22495848	-6.00394222	9.02283167	-6.29532001	-10.7854978	2.08673451	-8.8525287	-5.66485588	39.53963232	-9.96483517	-3.25400498	NaN	NaN	NaN	NaN	NaN	NaN	NaN	NaN	NaN	NaN	NaN	NaN	0.017031202	0.066172907	0.002513662	0.002069279	0.002799523	0.084803811	0.06188227	0.017857771	0.105318068	0.030788273	0.277348763	0.007265914	0.003734746	0.029254732	0.151138454	0.082561314
14.47	19.21472602	8.51032363	-4.9947857	7.70037306	-6.38102692	-10.85669585	3.46134232	-9.31624579	-6.01677121	42.477756	-11.56772979	-5.38757993	-11.34233536	-29.16226812	4.98550326	-8.96291157	-2.64307822	10.863854	-13.67070378	-8.19527204	1.70610365	9.91194772	0.8062651	-0.40729623	0.015748781	0.057193546	0.002298701	0.002331636	0.003327144	0.104338355	0.056390931	0.017159848	0.085704388	0.034376969	0.285425266	0.006638016	0.00380647	0.029946633	0.145054417	0.081195192
14.48	17.81670407	9.24364956	-3.92726326	6.25265326	-7.07224247	-11.27147285	5.16284662	-10.33814457	-5.97943805	45.55116094	-12.14376886	-7.23206683	-10.88428371	-29.4290191	4.70558895	-7.39718701	-3.52755348	11.08396606	-5.81643433	-5.16550834	0.59838024	6.13833216	1.02801669	-0.31954819	0.014700352	0.05599559	0.002066769	0.002656968	0.003815296	0.128262754	0.053320671	0.016983645	0.070344173	0.041199796	0.289185091	0.006076216	0.003826426	0.031174892	0.14322075	0.081033004
14.49	17.31116258	9.44503328	-3.41938803	5.58520895	-7.30877597	-11.95941341	7.68280017	-10.66148428	-5.21084821	48.72786298	-11.91717502	-8.90179386	-10.15642209	-29.32092629	4.37678737	-5.93642332	-4.51150232	11.25965375	1.31247528	-2.41957232	-0.46567107	2.49315613	1.2299194	-0.2342982	0.014558897	0.064062841	0.001898091	0.003045617	0.004230248	0.155527829	0.056578809	0.017899289	0.062623689	0.049270754	0.285097071	0.005526832	0.003716672	0.032302424	0.144551609	0.08113204
14.5	16.21926487	9.17983924	-3.97472039	5.54388659	-6.69624888	-11.71407925	8.75170417	-10.53043226	-5.46283456	50.6837617	-11.51882726	-10.2894379	-9.32058523	-28.87527335	4.03252391	-4.57445673	-5.61339432	11.40644155	7.20031874	-0.16985327	-1.38343579	-0.72305285	1.40365058	-0.15972873	0.015754367	0.079871831	0.001849424	0.00350329	0.004552975	0.184142486	0.068753291	0.020571382	0.063682448	0.056154225	0.272704277	0.004955023	0.003456286	0.032847189	0.145671608	0.080805421
14.51	15.87846043	8.1811077	-5.4557538	5.38054971	-5.08753691	-9.36025748	11.08685032	-9.37182463	-4.41303264	52.62704678	-12.83418417	-14.26233025	-8.50064191	-28.14689264	3.69195198	-3.29454237	-6.8476435	11.53778544	11.59447461	1.50915512	-2.09821968	-3.29642204	1.54771696	-0.10240222	0.018155999	0.099095751	0.001925002	0.004042429	0.00477344	0.212643138	0.089949587	0.025498241	0.072400609	0.059758113	0.255501415	0.00438777	0.003089404	0.032774662	0.142973169	0.0798655
14.52	14.42178296	8.49709505	-3.87381836	3.91625003	-5.86519297	-10.47351229	12.82705292	-9.650556	-4.16816208	54.70053836	-11.37629872	-15.17202907	-7.78885437	-27.22808396	3.36563609	-2.07209163	-8.22549295	11.66515854	14.46351894	2.58681231	-2.56974476	-5.11593589	1.66557759	-0.06926797	0.021064973	0.116141534	0.002079772	0.004671028	0.004893387	0.241645922	0.117469533	0.032718934	0.086033005	0.059114231	0.239260904	0.003901172	0.002703585	0.032561072	0.134930419	0.078430362
14.53	13.80715375	8.19097893	-4.5722623	3.65143916	-4.78045143	-8.33671425	14.80842538	-9.1587503	-3.40578555	56.32281395	-12.57550538	-17.49420724	-7.23052016	-26.24676091	3.05608573	-0.8809299	-9.75538784	11.79869166	15.98521381	3.13205871	-2.79702815	-6.18081562	1.76258672	-0.0642752	0.02354997	0.126442313	0.002252611	0.005372117	0.004931785	0.27370411	0.146697721	0.041757119	0.10112545	0.054732393	0.22927703	0.003572874	0.002392798	0.032905902	0.123014527	0.07653026
14.54	13.05377273	8.12087256	-5.19077519	3.88174078	-4.18575176	-8.0736449	16.02110381	-9.11237248	-3.62024712	57.43813168	-12.89102293	-17.93153241	-6.79480814	-25.34271544	2.7521489	0.29898973	-11.44261911	11.94746615	16.42418461	3.251304	-2.79953024	-6.56790543	1.84199809	-0.08816932	0.024983347	0.128377744	0.002407719	0.006083575	0.004920041	0.311201603	0.172867009	0.05188561	0.114391425	0.048226545	0.228031149	0.003441936	0.002223239	0.034216566	0.110643446	0.07393334
14.55	12.70299315	7.59839029	-7.29283104	3.90374712	-2.49151304	-4.49950271	17.90203155	-8.39930139	-3.11434171	58.31954451	-11.79566351	-18.83481752	-6.38675431	-24.63343837	2.42975198	1.47938463	-13.28903694	12.11930346	16.06287408	3.0539082	-2.61094892	-6.4050162	1.90354815	-0.13796124	0.025499081	0.123889406	0.002557735	0.006691505	0.004884587	0.353920114	0.192811505	0.062501458	0.123423395	0.041484142	0.234184144	0.003492056	0.002210229	0.036176385	0.101088848	0.070274877
14.56	11.82328685	7.59604148	-6.90213606	3.40088426	-2.2368045	-4.56516201	19.60250477	-8.31120067	-3.08772255	59.22881441	-9.06227227	-17.393761	-5.90188273	-24.18557115	2.06308506	2.6668978	-15.29339777	12.32029441	15.17112988	2.63314852	-2.27688924	-5.84634422	1.94383511	-0.2073246	0.026072223	0.11743598	0.002754545	0.007044199	0.004828483	0.398145752	0.205971756	0.073271786	0.127123501	0.035923957	0.243190969	0.003657862	0.00231433	0.037751052	0.095778093	0.065319778
14.57	11.2006959	7.14731569	-6.80889406	3.17519369	-1.79113516	-4.3827761	21.1725583	-7.79893096	-3.42833826	59.65370385	-8.30062446	-17.11023399	-5.27160605	-24.00179104	1.63614562	3.86582598	-17.4520565	12.55423182	13.98449821	2.06891113	-1.85434739	-5.04701097	1.95623134	-0.287545	0.028111524	0.11379061	0.003055169	0.006986877	0.004722373	0.437907853	0.214238552	0.083966948	0.125752625	0.032158006	0.249244155	0.003849161	0.002459291	0.037742237	0.093874801	0.05924045
14.58	10.38160227	7.00218119	-6.58322825	2.67808269	-1.61148246	-4.57591909	22.62510928	-7.36892668	-3.45153276	59.61916388	-7.50962838	-17.04363018	-4.47523829	-24.02636652	1.14716174	5.07794028	-19.75955897	12.82210141	12.6818792	1.44085353	-1.40766564	-4.14145723	1.93050756	-0.36868642	0.032785993	0.116131867	0.003487158	0.006417013	0.004518936	0.467237121	0.221058598	0.094198026	0.120664625	0.03008602	0.247827261	0.003983254	0.002565217	0.03554928	0.093221697	0.052782442
14.59	9.87287345	6.98999742	-6.07365657	2.48478819	-1.31506025	-5.06127287	24.21832472	-7.18254006	-3.55668345	59.52881273	-7.49519032	-16.45866467	-3.53306273	-24.16821027	0.60757009	6.3010904	-22.20901125	13.12177759	11.38064404	0.83747294	-1.00031946	-3.23280114	1.85452965	-0.44095834	0.040429251	0.125321424	0.004033693	0.005347587	0.004190782	0.482197673	0.230813604	0.103227214	0.114010628	0.029282304	0.237835134	0.00401854	0.002582401	0.031603876	0.091964178	0.047116107
14.6	9.23867703	6.64987699	-5.44132913	2.19811513	-1.29731577	-5.5254214	25.43111907	-6.49174716	-3.53785729	58.75291436	-6.31190918	-15.69675783	-2.49415677	-24.33266672	0.0382101	7.52820639	-24.79216886	13.4479794	10.15461771	0.35143217	-0.68644917	-2.39302415	1.71850888	-0.4961758	0.050262939	0.140256593	0.004638583	0.003956652	0.003767817	0.481950354	0.248489207	0.110041281	0.108561287	0.029415566	0.222307794	0.003973994	0.002509891	0.02715648	0.089503467	0.043339854
14.61	8.67252676	6.67169514	-5.28214353	1.70765853	-1.0404595	-5.49437954	26.94526418	-6.50256865	-4.07038061	57.819188	-4.72265624	-13.86777597	-1.42155487	-24.44840343	-0.53639214	8.74801969	-27.49928443	13.79258359	9.06035494	0.05907534	-0.5029195	-1.66739923	1.5196212	-0.52905232	0.060539499	0.159040009	0.00522646	0.002610061	0.003346918	0.467415522	0.278442143	0.113978853	0.107285501	0.030431432	0.206981936	0.003911683	0.002389738	0.023567943	0.086044879	0.041912992
14.62	7.99130593	6.36129515	-4.70539632	1.6833312	-0.42376649	-5.29085117	28.28663411	-5.86516902	-3.61272156	57.28714538	-4.32610177	-13.52392678	-0.37815876	-24.47722304	-1.09379807	9.94931344	-30.31911865	14.14545131	8.14674181	-0.00686192	-0.46060697	-1.07535682	1.26492673	-0.53818212	0.069131328	0.180565217	0.005740184	0.001842645	0.003065404	0.438824986	0.321690961	0.115830292	0.112532856	0.032433579	0.19722073	0.00389317	0.00228048	0.021639665	0.081648282	0.042359048
14.63	7.58385223	5.93264814	-5.15398872	1.6099364	0.1338776	-4.68078541	29.33735927	-5.44407821	-4.42086517	55.62181336	-4.0283205	-12.58394487	0.5800919	-24.40643908	-1.61751677	11.12811191	-33.23943226	14.4957148	7.43746516	0.1243387	-0.53881297	-0.60870123	0.97257607	-0.52676159	0.074397076	0.205428296	0.006180413	0.002263371	0.003054737	0.395493998	0.373165851	0.118521888	0.125294224	0.035444123	0.195382144	0.00394544	0.002225514	0.021395816	0.075910113	0.043411713
14.64	7.21955923	6.00296994	-4.62401534	1.70397758	0.31419866	-4.41402347	30.56668426	-5.33892943	-4.49059431	54.09469159	-3.44019396	-13.06171001	1.40799559	-24.24083756	-2.09856976	12.29169957	-36.24747251	14.83312472	6.91833184	0.35974978	-0.68821873	-0.23749856	0.67220302	-0.50292585	0.075914392	0.235023878	0.006609605	0.004366058	0.003398763	0.338181894	0.421538733	0.126242465	0.144723222	0.039251506	0.199932803	0.004050678	0.002233335	0.022320442	0.068349333	0.043568084
14.65	6.75931319	6.04859542	-4.69035342	1.77418521	0.57419817	-4.2878437	31.63524495	-5.22542799	-4.716805	52.34570488	-3.38615254	-12.84705857	2.08321323	-24.00463899	-2.5354634	13.45402088	-39.32971591	15.14910493	6.55375592	0.55468275	-0.84152771	0.075094	0.40406793	-0.47909751	0.074610986	0.269014082	0.007106178	0.008278529	0.00410718	0.271334141	0.452654656	0.142170256	0.167876878	0.043478056	0.206229249	0.004155171	0.002278019	0.023756838	0.058942028	0.041720951
14.66	6.09070239	5.91829529	-3.91407375	1.74642152	1.24245144	-4.62911709	32.36432384	-5.004389	-4.87546598	50.04246681	-2.96694489	-10.58923761	2.62301792	-23.74091724	-2.93357247	14.62580177	-42.47122839	15.43761402	6.30046018	0.53254617	-0.92715452	0.36220519	0.21566593	-0.47009717	0.072232236	0.303040129	0.007704913	0.013540842	0.005093621	0.202745252	0.455032544	0.166238457	0.190135088	0.04780621	0.20841752	0.004192498	0.002316951	0.025178279	0.048485644	0.037510204
14.67	5.45963509	5.21431565	-4.52381129	1.63573506	2.08315591	-3.32954462	32.80071939	-4.31764851	-5.68363648	47.53768269	-3.40583818	-11.10893754	3.08913918	-23.49807741	-3.30409013	15.80804347	-45.65588277	15.69604969	6.11439574	0.14818187	-0.89569033	0.64836907	0.15568147	-0.48948294	0.07058278	0.328597959	0.008364205	0.019048269	0.006157572	0.14092702	0.42503667	0.194309987	0.206620103	0.052124091	0.20169366	0.004108621	0.002314221	0.026234261	0.038450111	0.031367787
14.68	4.70611399	5.06597469	-4.48661214	1.60012079	2.748315	-3.35842858	33.16039696	-4.18201248	-6.34462795	44.87139382	-3.72092358	-11.40555309	3.57115606	-23.31098852	-3.66124683	16.9946441	-48.8680469	15.92609213	5.86500328	-0.74273611	-0.70544299	0.97207353	0.26487541	-0.54883415	0.070976454	0.335803134	0.008979194	0.023292716	0.007003583	0.092193412	0.368977894	0.219359076	0.21420124	0.056431742	0.184001813	0.003880674	0.002261634	0.026680304	0.030348512	0.024333428
14.69	4.39607025	5.57671748	-4.42963418	1.93015833	2.56152904	-3.32145183	33.85630603	-4.33409138	-5.94776644	41.98324586	-3.6208689	-11.04472159	4.15923576	-23.19208609	-4.01762426	18.18033969	-52.09508888	16.13406061	5.37096398	-2.16585319	-0.35799445	1.37894167	0.56603682	-0.65204346	0.073927387	0.318206601	0.009447068	0.024913188	0.007329831	0.058970994	0.30033032	0.234268671	0.213129238	0.060528664	0.156682031	0.00353681	0.002196145	0.026395986	0.025166077	0.017673804
14.7	3.88541032	5.45549069	-4.38436275	1.77528546	3.86020399	-3.45997439	34.31018924	-4.09285536	-6.35757787	38.92511357	-3.47500715	-10.4895451	4.92815792	-23.14391217	-4.38014016	19.36332076	-55.32928781	16.33032231	4.43738612	-3.96309204	0.09220085	1.91985107	1.05381381	-0.79103648	0.079010268	0.276860486	0.009778138	0.023331921	0.006965939	0.039866475	0.23370666	0.23486876	0.206884267	0.06372112	0.123837622	0.003176723	0.002209008	0.025512944	0.023149344	0.01247193
14.71	2.74071266	5.0929631	-3.98663326	1.78818304	4.25923935	-2.39497564	33.84266722	-3.76612462	-7.18264276	35.27895735	-4.05322654	-10.37775967	5.93512138	-23.18402051	-4.74876795	20.54047648	-58.56804691	16.52765811	2.88247598	-5.79941795	0.55450178	2.65188073	1.68652621	-0.9445665	0.084993859	0.220721525	0.010205471	0.019049553	0.00597392	0.031073657	0.179246922	0.22137486	0.199997827	0.064925447	0.090796311	0.002979007	0.002436209	0.02442962	0.023854247	0.009380182
14.72	2.25898148	5.37793159	-3.84188256	1.75179032	4.97408108	-2.18795675	34.17991231	-3.95915551	-7.74229536	31.88120331	-4.17663195	-9.67695471	7.21703512	-23.35547573	-5.11733679	21.70300776	-61.81216822	16.73890353	0.52536142	-7.26717957	0.94480022	3.64869235	2.38317353	-1.08213635	0.090164725	0.163363671	0.011195133	0.013365243	0.0046229	0.028084782	0.140107438	0.197610836	0.19547466	0.063303976	0.062307553	0.00317448	0.003019964	0.023583401	0.026287621	0.008589014
14.73	1.45639209	5.48088211	-3.27111553	1.506066	6.28499342	-3.21620337	34.19165344	-3.81605208	-7.80873071	28.2968549	-4.88440545	-9.25480501	8.78571958	-23.71401964	-5.47497657	22.83572335	-65.06275438	16.97443298	-2.65458606	-7.83007263	1.18394714	4.96653218	3.03187052	-1.16552914	0.092636988	0.117911361	0.013286907	0.007768774	0.00325965	0.02697695	0.113745252	0.16909	0.19332537	0.058966395	0.041124538	0.003974652	0.004047498	0.023155064	0.029141977	0.009930343
14.74	0.90450383	5.69801772	-3.04631317	1.32592531	7.3757979	-3.91583212	34.36502763	-3.79777102	-8.08819163	24.66429332	-5.01986499	-8.1660552	10.62809046	-24.30743439	-5.80780693	23.91849677	-68.31798009	17.24036079	-6.62800626	-7.09136633	1.26284303	6.66071353	3.50446794	-1.16192293	0.0908104	0.092735165	0.016861499	0.003397844	0.002172428	0.025192076	0.0954978	0.141369206	0.190877023	0.053054501	0.027607566	0.005468336	0.005490426	0.022970141	0.031148476	0.012997844
14.75	-0.10328381	5.81414969	-2.94168851	1.14831893	7.31002381	-3.30398261	33.94403328	-3.86160605	-8.55326547	20.87346434	-5.67503581	-7.17749453	12.7110952	-25.1572195	-6.10095131	24.92907589	-71.57023793	17.53789771	-11.33405272	-4.92823827	1.23859653	8.77709505	3.68155032	-1.05403445	0.084136847	0.089652236	0.022028275	0.000775089	0.001512313	0.021801687	0.081609715	0.118907151	0.184657978	0.047116592	0.020336104	0.007528775	0.007169905	0.0226903	0.031502036	0.017217079
14.76	-0.72420629	6.38983961	-3.15085924	0.98801284	7.52811914	-3.21052606	34.13596826	-3.99111517	-8.57912851	17.49579996	-6.00599816	-6.51892177	14.98835759	-26.24361433	-6.34010089	25.84506197	-74.80256844	17.86316474	-16.57615291	-1.41193909	1.18466666	11.31022572	3.4835665	-0.84283068	0.073826693	0.104839925	0.028732843	-0.000170939	0.001282386	0.0171961	0.070142484	0.104039755	0.17220524	0.042237274	0.017099996	0.009788042	0.008768876	0.022108529	0.030175171	0.02188354
14.77	-1.77200132	6.42038174	-2.70754304	0.9122817	8.26182447	-3.760162	33.39060979	-3.98618264	-9.38104716	13.77413306	-5.69331031	-3.99221656	17.40395094	-27.4959742	-6.51165602	26.64392025	-77.98398702	18.2068701	-22.28408323	2.85095388	1.191722	14.23739552	2.89318666	-0.55948947	0.062730573	0.131216379	0.037000295	9.30E-05	0.001373945	0.012387858	0.060339629	0.096449233	0.152695624	0.038496609	0.015729146	0.01171505	0.009908187	0.021255048	0.027848849	0.026212041
14.78	-2.24491046	6.74188655	-2.72542207	0.81857166	8.29943904	-3.52971066	33.53452338	-3.94585487	-8.9576222	10.65543764	-6.3381232	-3.5305933	19.88850716	-28.79024741	-6.60175471	27.30333253	-81.06518044	18.55423191	-28.35154231	7.07529422	1.28734095	17.48122129	1.97426418	-0.25282233	0.054186174	0.160720584	0.0470115	0.000957801	0.001624937	0.008335643	0.051665048	0.093783664	0.127022281	0.035122543	0.014618955	0.012787609	0.010275373	0.020265208	0.025478045	0.029441068
14.79	-3.78583387	6.30418541	-3.04071491	0.77514001	8.26588972	-2.74519636	32.32426768	-3.26411799	-8.40575536	7.24120778	-8.66271968	-4.18615794	22.35372649	-29.96021071	-6.59531631	27.80161209	-83.97570408	18.88539922	-34.61453616	10.45996254	1.42838994	20.89544667	0.86964392	0.0213839	0.050513475	0.186069535	0.05878542	0.001885179	0.001881187	0.005562433	0.043389599	0.093308065	0.097756546	0.03123919	0.012953366	0.012699168	0.009753612	0.019196136	0.023815832	0.031006828
14.8	-4.62106436	6.25724715	-2.93926681	0.76983807	8.61948181	-3.01966828	31.97466178	-2.98299778	-8.04839943	4.71245782	-8.54672215	-4.02801953	24.69653246	-30.82547668	-6.47605587	28.11507697	-86.6228151	19.17625617	-40.79606061	12.40689544	1.5207955	24.25652637	-0.22013172	0.2144276	0.05212897	0.20226029	0.071786824	0.00253146	0.002041604	0.004099255	0.034884841	0.09374142	0.068677055	0.026623372	0.010656789	0.011493608	0.008485807	0.017955062	0.02312753	0.030707905
14.81	-5.0884167	6.4059769	-2.98003428	0.81913687	9.10894591	-3.28707227	32.09517312	-2.98838109	-7.2048411	3.0389733	-7.86921103	-3.86088119	26.81320628	-31.22376873	-6.2280737	28.21322043	-88.89236284	19.39993024	-46.50659278	12.63950218	1.46319324	27.27952454	-1.07594258	0.2954413	0.05767603	0.207686013	0.084981632	0.002774194	0.002073346	0.003639528	0.026126967	0.096028625	0.043724455	0.021895061	0.008137753	0.009531346	0.006816648	0.016379547	0.023166731	0.028753791
14.82	-5.97669101	6.462482	-4.03119798	1.25757563	9.41262406	-2.29772234	31.57128728	-2.7290064	-5.63439094	1.62473956	-8.2195285	-3.10596388	28.61371258	-31.03580144	-5.83889334	28.05591973	-90.6521728	19.52926827	-51.27019973	11.24531335	1.1904241	29.6493337	-1.50897023	0.25771179	0.064862425	0.204199853	0.097457265	0.002665252	0.001997866	0.00375893	0.017783138	0.102229088	0.025746371	0.018152815	0.005937607	0.007319408	0.005141513	0.014393342	0.023390548	0.025684778
14.83	-6.52871278	6.33296255	-3.76479788	1.32511939	9.74316854	-2.32711973	31.730718	-2.56688432	-4.80637132	1.07407305	-7.8076184	-2.72898616	30.03078845	-30.20205885	-5.30299351	27.59421656	-91.75779353	19.53971055	-54.58988538	8.61510789	0.6993554	31.06417559	-1.40679523	0.11874605	0.071446412	0.195620708	0.10891127	0.002347755	0.001862956	0.004094336	0.010801549	0.113290373	0.015643818	0.016389313	0.004432594	0.005324556	0.003766288	0.012107442	0.023284455	0.022221199
14.84	-7.04523682	6.20289707	-3.78126683	1.66297388	9.91758419	-2.41785918	31.74451353	-2.37242873	-3.7895471	0.93809624	-7.82461207	-2.49197334	31.03156434	-28.73216035	-4.62514593	26.77244864	-92.06040468	19.41155921	-56.05249866	5.30072356	0.04927042	31.28893348	-0.76291453	-0.08496706	0.0758981	0.185360568	0.119235856	0.001972466	0.001717444	0.00442899	0.005890773	0.127307298	0.012353862	0.017021495	0.003694205	0.00384922	0.002841555	0.0097963	0.022592108	0.01909672
14.85	-7.87774058	5.7610269	-3.89730409	2.17088734	9.95096806	-2.91526041	31.27139775	-1.63385435	-1.56948475	1.12021795	-9.09547558	-4.06931168	31.63594753	-26.70369069	-3.82330249	25.5310356	-91.41675867	19.13083256	-55.45617002	1.84499542	-0.65846351	30.21279606	0.32000487	-0.30591874	0.077595692	0.174791199	0.1276851	0.001643364	0.001597949	0.00468615	0.003220372	0.139507447	0.01357246	0.019696451	0.003526717	0.002989725	0.002367626	0.007779396	0.02134399	0.016919712
14.86	-8.42948168	5.50299811	-5.05170326	3.12546457	10.4498372	-0.94726483	30.73529223	-1.50810713	-0.30615674	1.57079677	-9.24845233	-4.50102042	31.92438635	-24.24329949	-2.92978708	23.81340031	-89.70082674	18.68834808	-52.91144404	-1.36067785	-1.31152038	27.89282872	1.65578735	-0.49401318	0.076669542	0.163523863	0.132560064	0.00140476	0.001526417	0.00487509	0.002430009	0.144266959	0.016744748	0.023394766	0.003622124	0.00266826	0.002241324	0.006292105	0.019749406	0.016075173
14.87	-9.23160237	5.02649323	-4.00962625	3.43982814	9.67218083	-2.07803974	30.24612012	-1.07487348	-0.6691207	2.59626698	-8.82366828	-3.85108559	32.01841253	-21.49229387	-1.98962755	21.57956811	-86.81654367	18.07737329	-48.85217431	-4.14355237	-1.81550194	24.55573207	3.02182578	-0.6040071	0.073721307	0.15117442	0.131885513	0.001259851	0.001512333	0.005038325	0.00285307	0.13828792	0.019874096	0.026818819	0.003733017	0.002708507	0.002317658	0.005411142	0.018063649	0.016680323
14.88	-9.48715985	4.41710129	-5.35889358	4.61703073	10.20015089	-0.37779944	30.09999151	-0.64210885	-1.11750525	3.80387571	-8.87594885	-2.85327065	32.04491725	-18.57893629	-1.05725908	18.82331645	-82.71085781	17.29101231	-43.92854617	-6.52018859	-2.10809379	20.54248328	4.21052289	-0.60091769	0.069613678	0.138943301	0.12489131	0.001198816	0.001556801	0.005220126	0.003799936	0.122838051	0.021919928	0.028952931	0.003773025	0.002914619	0.002463128	0.005050789	0.016511188	0.018599633
14.89	-9.85247449	4.0924111	-5.37701851	5.51482434	10.10948077	-0.19031824	29.97290481	-0.36511738	-0.75882843	4.44550375	-11.22357199	-1.89859683	32.10470395	-15.60870202	-0.19270348	15.58742043	-77.38656845	16.32100251	-38.83184449	-8.60861218	-2.15690434	16.21620621	5.06754203	-0.46337929	0.065402175	0.129474767	0.113145144	0.001215778	0.001655423	0.005451149	0.004771983	0.103214643	0.022743208	0.029581036	0.003810004	0.003127382	0.00258636	0.00501251	0.015268123	0.021489215
14.9	-10.07436036	3.49422679	-5.04333933	6.9022807	9.60581399	-1.44194546	29.43501702	0.27059637	0.15793977	4.60511123	-11.94248717	-3.06076996	32.24871067	-12.65658781	0.54376357	11.97462552	-70.91458821	15.15937468	-34.1519909	-10.55776826	-1.95061304	11.88366664	5.50854909	-0.18584321	0.062171983	0.124999066	0.099952385	0.001307649	0.001796432	0.00573629	0.005538679	0.08588964	0.022746343	0.029577649	0.003985885	0.003252037	0.002645336	0.005068817	0.014479815	0.024855138
14.91	-10.03969063	2.35631974	-5.72519954	8.4211438	9.37256575	-0.55887908	28.99697216	1.01543066	0.76952946	4.79749722	-13.35718841	-6.30479077	32.45570105	-9.75387114	1.09843042	8.15361487	-63.4440038	13.80358053	-30.32742915	-12.52850506	-1.49295879	7.76727025	5.51631675	0.22060938	0.060537034	0.125322229	0.088508405	0.001463832	0.001956026	0.006042019	0.006080859	0.075300546	0.022494933	0.030903964	0.004424496	0.003264057	0.002638806	0.005062961	0.014275153	0.028150964
14.92	-10.04172376	1.96862645	-6.25775325	10.1287539	8.47205527	-0.74715544	28.68572823	1.30243022	0.55100595	5.79751226	-15.0836171	-5.9172607	32.61715108	-6.88453517	1.43131861	4.35566715	-55.20635763	12.26437548	-27.65142466	-14.69010104	-0.80212156	4.01737336	5.12565529	0.73033404	0.0601633	0.127358338	0.080363501	0.001658753	0.002097671	0.006294843	0.006459365	0.072055753	0.022507771	0.036249091	0.005166748	0.003199902	0.002593117	0.004992601	0.014732826	0.03090674
14.93	-9.88424878	0.73852419	-5.51347066	11.52724621	7.11635185	-1.84633601	28.56108857	2.25261912	-0.06699978	6.76997943	-14.96938978	-6.63678846	32.5466385	-4.01459403	1.52298183	0.85509837	-46.50982376	10.57373623	-26.26438356	-17.19004649	0.08827292	0.72900522	4.40464891	1.30793522	0.059804636	0.126683902	0.075082974	0.0018522	0.002179632	0.006398392	0.00669255	0.073263535	0.023193585	0.04822092	0.006147521	0.003135429	0.002547522	0.005038877	0.015814983	0.03282776
14.94	-9.49863964	0.36239609	-4.41244886	13.87396797	5.90745068	-3.31120637	28.24851017	2.51733942	0.53219063	7.8105265	-14.35669499	-9.12979456	32.03459183	-1.13852085	1.37780657	-2.07272658	-37.71972093	8.7892089	-26.12042253	-20.10303117	1.1307767	-2.05272617	3.4372196	1.91385093	0.057958985	0.120233313	0.071132346	0.001998373	0.002169677	0.006265	0.006718126	0.074482906	0.024832697	0.068225448	0.007215147	0.003155775	0.002536219	0.005514847	0.017348283	0.033831637
14.95	-9.65883332	-1.03599314	-5.76020221	15.66215889	4.41417138	-2.5142409	27.53316449	3.50671227	-0.03756892	8.87500398	-13.78942474	-8.13703637	30.91592545	1.66511659	1.02347272	-4.20417413	-29.22516651	6.99052853	-26.9777187	-23.39203669	2.26693801	-4.32613795	2.30794385	2.50931599	0.05380069	0.10835648	0.067414877	0.00206225	0.002060954	0.005857594	0.006454174	0.071992641	0.02752748	0.095495028	0.008184308	0.00332205	0.002572046	0.006736623	0.01909531	0.034037242
14.96	-9.0563713	-1.76014958	-6.48531772	18.4471198	2.44613676	-2.1999867	26.85815523	3.91017274	0.13798169	9.61699864	-13.44705676	-8.53871332	29.12998208	4.23301522	0.50939379	-5.41768746	-21.39587034	5.26850529	-28.44737376	-26.90494213	3.42820249	-6.11531497	1.0898328	3.05996946	0.047792838	0.094677574	0.064353925	0.002035614	0.001878375	0.005226746	0.005890843	0.064238207	0.031147815	0.126714633	0.008904123	0.003643322	0.0026411	0.008854882	0.020855752	0.033695511
14.97	-7.54383452	-2.00427221	-5.00300165	21.57690301	-0.23310645	-5.34654863	26.80186104	3.97731006	0.60363108	10.41015365	-13.18033711	-10.77638505	26.76206012	6.38075275	-0.0970061	-5.72889647	-14.53692325	3.70933494	-30.07857025	-30.40939319	4.53681563	-7.44864155	-0.16342958	3.53797965	0.04158851	0.084084529	0.063566187	0.001942922	0.001669482	0.004514271	0.005126297	0.052097879	0.035341824	0.156588225	0.00931547	0.004061895	0.002712934	0.011705594	0.022490582	0.033087336
14.98	-6.85639771	-3.07269517	-5.97217976	24.18242425	-3.53260346	-4.35693803	25.84745218	4.50641078	-0.36408523	10.62754603	-12.45530294	-8.69070538	24.00448556	7.87032851	-0.70540755	-5.28862147	-8.8528192	2.37615305	-31.4376089	-33.65197316	5.51032011	-8.34446271	-1.42040508	3.9238748	0.037326511	0.080241327	0.066452799	0.001833081	0.001486359	0.003909093	0.004333814	0.038156428	0.039616652	0.179400791	0.00946786	0.004460843	0.002759878	0.014753102	0.023854415	0.032431354
14.99	-5.44567616	-4.28822657	-5.6878239	27.3914993	-6.82493789	-2.34095023	25.21887789	5.31557477	0.11154638	10.94548935	-11.87010623	-9.39124069	21.13804713	8.44591177	-1.20716608	-4.36237195	-4.42759086	1.29818428	-32.16458623	-36.42480614	6.2705983	-8.80755053	-2.67069247	4.20883318	0.036816232	0.08364985	0.072951071	0.001761717	0.001368725	0.003582017	0.003704761	0.025476673	0.043426533	0.190901028	0.009475343	0.004701242	0.002770315	0.0171849	0.024733027	0.031823551
15	-4.54870615	-4.97980624	-6.0993937	30.25398603	-8.80118459	-2.26680515	23.90176752	5.70534319	0.65839127	10.71961612	-10.93295733	-9.47404837	18.53228422	8.01554097	-1.51078295	-3.28645367	-1.22470181	0.47318412	-32.01039012	-38.62337382	6.75610521	-8.83471927	-3.92098783	4.39670564	0.04099032	0.091126046	0.081440723	0.001771125	0.001334413	0.003639376	0.003407223	0.01640716	0.046205108	0.189515157	0.009428458	0.004681319	0.002748701	0.018163054	0.024882038	0.031237678
15.01	-2.8728247	-6.31024505	-6.12123126	33.54517678	-12.4056099	-8.79810232	23.02870627	6.75259905	0.89643656	10.40125652	-11.03177455	-10.26358046	16.53652681	6.74312115	-1.57630027	-2.38002438	0.89161146	-0.12289435	-30.85092816	-40.28108184	6.93280146	-8.42679537	-5.1902304	4.50488913	0.049721494	0.097219408	0.089933427	0.001874985	0.001379275	0.004110802	0.003573406	0.011848947	0.047397948	0.17642233	0.009330136	0.004387263	0.002706758	0.017164359	0.024168362	0.030562623
15.02	-0.37148828	-6.08582798	-4.6545306	37.37309932	-14.09673835	-5.98938251	22.72184287	6.40687978	1.83680985	10.21872733	-10.02368254	-10.83082489	15.26720255	4.93738338	-1.41114498	-1.83791096	2.11919892	-0.52544247	-28.67485988	-41.5718206	6.79783807	-7.60280958	-6.50484559	4.5632335	0.061920184	0.097090952	0.097646471	0.002054567	0.001483052	0.004959005	0.004307989	0.011178036	0.046585857	0.154992618	0.009108655	0.003902761	0.002653332	0.014269652	0.022693611	0.029622838
15.03	0.93946788	-6.71987821	-4.88547101	40.79092495	-15.93661982	-6.27003901	21.50811288	6.76273458	2.3940266	9.91875477	-9.50188537	-10.97976823	14.64801597	3.10550405	-1.10746378	-1.70583129	2.68036333	-0.7662218	-25.55725963	-42.77560393	6.37499998	-6.41130392	-7.89422671	4.60984817	0.075771151	0.089172484	0.1054625	0.002266603	0.001617258	0.006094035	0.005699425	0.012767341	0.043682233	0.130046654	0.008688064	0.003372749	0.002589284	0.010281295	0.020767928	0.028199184
15.04	2.6922421	-7.42128252	-4.49615208	44.17729554	-12.11624106	-5.29142955	20.50420299	7.15874744	2.50187773	9.31280716	-9.44377585	-12.15920021	14.42551709	1.78487029	-0.82370682	-1.88825406	2.78870862	-0.87113425	-21.64419195	-44.20490679	5.70755009	-4.93375138	-9.38667793	4.68348271	0.089048025	0.075678373	0.114877735	0.002459669	0.001753058	0.007390082	0.007819182	0.014817751	0.039112073	0.106698356	0.008059573	0.002942387	0.002509948	0.006654504	0.018754885	0.026121186
15.05	4.87350911	-6.90300959	-3.32522995	46.9439683	-17.28185918	-10.70032403	19.84372011	6.8679747	2.71716689	8.65958769	-8.63524984	-11.82218465	14.2049528	1.26467782	-0.69701581	-2.20524164	2.62527469	-0.86720194	-17.16744898	-46.09345143	4.8550535	-3.27716179	-11.00627932	4.8140746	0.099569548	0.060838605	0.126717942	0.002593944	0.001866863	0.008714897	0.010700958	0.016086856	0.033786909	0.088975926	0.007297853	0.002697445	0.002411874	0.005267664	0.016939521	0.023415847
15.06	6.20900309	-7.18314203	-3.06343952	49.55525483	-18.24130167	-11.26404707	18.55742058	6.95490597	3.17769764	8.5300976	-8.17653871	-11.82969316	13.72488358	1.61476158	-0.82568779	-2.50590002	2.33170853	-0.7820281	-12.48687293	-48.45994203	3.89600441	-1.55524248	-12.77113826	5.01471736	0.105842802	0.048476191	0.140829715	0.002653725	0.001944455	0.009969352	0.014286572	0.016194686	0.028790432	0.078798752	0.006513906	0.002630329	0.002296878	0.008043431	0.015544542	0.020383905
15.07	8.42610199	-5.32613209	-2.59300025	51.95989904	-16.31348729	-12.80595442	17.03278012	5.48665019	7.48545165	6.03148491	-9.01082275	-16.17508396	12.92253478	2.62257927	-1.2133585	-2.71950128	2.00998314	-0.64604644	-8.11593329	-51.00479601	2.92973797	0.1364592	-14.6930713	5.27843892	0.107750845	0.040445484	0.15681069	0.002646516	0.001984591	0.011113018	0.018336622	0.015476874	0.024950715	0.07570167	0.005787437	0.002646943	0.00217078	0.016478467	0.014887877	0.017505502
15.08	10.07328629	-3.44013234	-1.61840508	53.71016192	-15.82666861	-14.51838345	15.43824963	4.09499138	9.29314184	4.22625477	-8.99891194	-17.32272327	11.89682733	3.83836205	-1.74183729	-2.85503184	1.72558571	-0.4915603	-4.64676064	-53.15044578	2.06475448	1.73806325	-16.77796671	5.58125846	0.106869872	0.036456851	0.174840724	0.002594018	0.001999426	0.012157683	0.022376956	0.014594264	0.022553059	0.077410489	0.005136206	0.00261454	0.002043552	0.031195381	0.015550848	0.015231811
15.09	11.44569462	-2.37661566	-0.94523061	54.8327281	-16.99184566	-15.51339499	14.35005584	3.45578571	9.37928177	3.80293744	-8.52166934	-17.72125672	10.87249738	4.7984535	-2.23075765	-2.98259887	1.51137746	-0.3461433	-2.55135654	-54.28306686	1.38917501	3.22723655	-19.02598235	5.89007152	0.106069605	0.034926823	0.195588432	0.002522795	0.002009273	0.013137119	0.025787159	0.014134046	0.021323092	0.081005435	0.004545367	0.002441902	0.001935016	0.051642019	0.018392558	0.013807451
15.1	12.81985599	-2.83442462	-1.67074388	56.5024197	-17.08177772	-15.25556614	13.39714677	3.69387993	8.8745878	4.03476281	-7.95873458	-17.67076452	10.08622894	5.16960491	-2.50807935	-3.17698164	1.37238519	-0.22828209	-1.97968025	-54.06980499	0.93880426	4.61233031	-21.43154446	6.17240284	0.108393726	0.034066383	0.219014058	0.002456614	0.002032904	0.014070891	0.028036026	0.014347495	0.020658463	0.084143051	0.004032796	0.002170228	0.001882445	0.075996229	0.024340696	0.013212635
15.11	15.23616274	-4.36713245	-1.45306445	59.01050889	-13.09112939	-14.56378578	13.68884357	4.99227329	5.3913658	5.11196597	-6.28811306	-13.78599446	9.66620834	4.81916892	-2.4726719	-3.45703637	1.29361114	-0.14622007	-2.70462484	-52.6168569	0.68491502	5.92578928	-23.98375989	6.40515371	0.115635906	0.032647489	0.242835077	0.00241143	0.00207798	0.014926099	0.028893439	0.015095024	0.01997371	0.08581333	0.003702067	0.002037345	0.001944399	0.101269992	0.034020357	0.013218144
15.12	16.2210352	-4.66122382	-1.84764367	60.55192952	-12.75523546	-15.89653549	12.85525924	5.24240195	4.92958107	6.0372703	-5.58088963	-13.39419981	9.57757301	3.8234839	-2.12481869	-3.76074887	1.24970031	-0.09974047	-4.23340794	-50.36068364	0.54923757	7.21648165	-26.66771028	6.5799993	0.127502345	0.030296888	0.262106214	0.002391864	0.0021376	0.015577969	0.028437941	0.015989116	0.018978714	0.086356192	0.00373885	0.002475185	0.002197008	0.123667047	0.04733749	0.013495955
15.13	17.75708846	-4.30188596	-2.05060982	61.4301217	-12.64114485	-17.5483243	12.4008311	4.87384932	3.07787048	6.31657554	-4.2482968	-10.64054962	9.65213223	2.4022805	-1.5484142	-3.96990284	1.21406089	-0.08372051	-5.99349613	-47.80745463	0.43510781	8.53820744	-29.46648591	6.70425693	0.141939459	0.027347053	0.270936903	0.002390664	0.002196001	0.015816299	0.026915999	0.016627099	0.017761579	0.086790734	0.004339229	0.004015627	0.002718758	0.139452584	0.063180866	0.013746522
15.14	19.26485612	-4.23986035	-2.38347644	62.34869845	-11.57047969	-17.59041008	11.55178005	4.72178409	2.94526969	6.02694082	-3.65245872	-10.05102262	9.67932477	0.82723478	-0.87000206	-3.96573818	1.16628869	-0.09113478	-7.49713546	-45.32339096	0.25814342	9.93860401	-32.36337518	6.79767606	0.156408221	0.024479777	0.265606586	0.002392729	0.002238972	0.015434422	0.024615255	0.016759226	0.016661566	0.087874503	0.005602522	0.007123096	0.0035657	0.146674059	0.079515573	0.013821359
15.15	20.80270767	-3.47086646	-2.44323515	62.52035766	-10.37170436	-17.51442007	10.89687457	4.17435315	2.83325231	6.05021442	-3.35481863	-10.00171465	9.49391998	-0.6535731	-0.21701909	-3.6784324	1.09660682	-0.1149306	-8.43518622	-43.08405829	-0.0337541	11.45275501	-35.34360862	6.88675141	0.169254742	0.022363066	0.246726048	0.002380995	0.002260648	0.014363488	0.021809604	0.016326103	0.016036136	0.089541335	0.007439886	0.012015358	0.004749941	0.147215962	0.093984089	0.01381656
15.16	22.6073347	-3.36527345	-2.47667662	62.49488107	-8.72381428	-17.02574503	10.15173199	4.09087841	3.44474559	5.23245408	-2.93145388	-9.71480584	9.01713007	-1.85547743	0.31250112	-3.1080887	1.00618852	-0.14877359	-8.6944889	-41.14503134	-0.45452535	13.10008713	-38.39529984	6.99855461	0.180365171	0.021384234	0.218608191	0.002341948	0.002262001	0.012754948	0.018743704	0.015407686	0.016075344	0.09104132	0.009543332	0.018544972	0.006236379	0.1471432	0.104668546	0.014097019
15.17	24.01914955	-2.69644636	-2.44609461	61.90828677	-7.7759426	-16.85258517	9.37003002	3.75145048	3.72871869	4.79906804	-2.68454271	-9.72825002	8.25281412	-2.66102698	0.66155736	-2.31625078	0.90388936	-0.18665202	-8.31824685	-39.52906719	-0.98757587	14.88223587	-41.50959597	7.1557971	0.190962076	0.02157671	0.18672586	0.002271379	0.002243125	0.010926598	0.015627216	0.01415588	0.016767392	0.091667802	0.011447522	0.026211078	0.007970452	0.153873311	0.110587905	0.015200036
15.18	25.38413996	-1.90539926	-2.65181278	61.13322508	-6.15732703	-14.85042974	8.82282296	3.11713806	3.4512218	4.54216778	-2.17135165	-9.65223913	7.26513689	-3.00719799	0.80979008	-1.40103713	0.80160318	-0.22226532	-7.44294831	-38.2651252	-1.60051537	16.78363166	-44.68015257	7.3738917	0.202724516	0.022703496	0.155277248	0.00217631	0.002197103	0.009221549	0.012636076	0.012751844	0.017999473	0.091598969	0.01268832	0.034353177	0.009944853	0.17187356	0.111907768	0.017619305
15.19	26.81908816	-1.78623908	-2.92081104	60.00914436	-6.39450888	-14.75835736	8.04817523	3.12968708	3.45695882	4.03383895	-2.2415713	-9.55732021	6.1611861	-2.87463632	0.76111659	-0.47147023	0.71069114	-0.24925417	-6.24303128	-37.38864683	-2.25767843	18.77627639	-47.90178902	7.65974684	0.216512466	0.02437425	0.126178781	0.002070323	0.002112585	0.007896535	0.009927764	0.011392491	0.019673316	0.092122852	0.012991073	0.042475226	0.012277898	0.199954113	0.109885769	0.021559341
15.2	28.01597113	-1.60928942	-3.29567112	58.63940998	-5.37124959	-15.00098213	7.36727496	2.98182532	3.74893271	3.69220605	-2.07427063	-9.40858791	5.07596647	-2.28817817	0.53386857	0.37403118	0.64039885	-0.26237284	-4.88970591	-36.92791805	-2.92656907	20.82477506	-51.16834215	8.01174789	0.231221873	0.02615845	0.099652301	0.001968451	0.001986878	0.007088064	0.007665717	0.010295367	0.021720003	0.095018598	0.012369214	0.050512702	0.015229571	0.231952701	0.106616046	0.026775772
15.21	28.02344115	-1.1645569	-4.11260492	56.97342752	-4.92960547	-15.00341603	5.56587223	2.46672022	3.43051023	3.01595312	-1.64685108	-8.71532846	4.14235149	-1.3317217	0.16335417	1.06762186	0.59743266	-0.25921554	-3.52150849	-36.88164152	-3.58047642	22.88881574	-54.47037606	8.42069348	0.243493971	0.027673784	0.075527606	0.001887506	0.001842879	0.006822634	0.006028898	0.009690024	0.024023154	0.10156285	0.011076028	0.05883946	0.019087616	0.260160214	0.104567436	0.032546272
15.22	29.387923	-0.91726286	-4.33289925	55.53220196	-3.51817277	-14.7673174	4.99993636	2.29014129	3.85009262	2.4867931	-1.38214999	-8.72938814	3.46032188	-0.14731441	-0.29500756	1.58346739	0.5857518	-0.2411435	-2.23448065	-37.19935226	-4.19911538	24.92630883	-57.7936244	8.87163618	0.248857033	0.028620335	0.0541327	0.001851571	0.001738314	0.007024936	0.005181196	0.009765115	0.026324179	0.111668853	0.009475422	0.067933754	0.0239287	0.278839603	0.105830166	0.037770612
15.23	30.4363758	-0.77490684	-5.81775993	53.70476462	-3.1214313	-15.3988768	4.39458269	1.87397938	5.07811728	2.3686667	-1.01415359	-9.74615782	3.06754668	1.08308933	-0.76702989	1.93780743	0.60597453	-0.21303095	-1.08330261	-37.78243645	-4.76826682	26.8972503	-61.11854863	9.34644663	0.243917611	0.02878005	0.036253141	0.001895374	0.00175769	0.007534241	0.005215799	0.010588632	0.028196357	0.12356956	0.007915168	0.077821785	0.029387289	0.285572997	0.111272458	0.041213184
15.24	31.522103	-0.37579332	-5.34382691	51.36915017	-2.40886069	-14.3889755	4.20618999	1.70695532	3.53505344	2.08448109	-0.03659238	-7.35734149	2.91788076	2.16094467	-1.16655664	2.18146833	0.65492452	-0.18226977	-0.07476841	-38.50660401	-5.28000132	28.76473077	-64.42076629	9.8266166	0.227977294	0.028026847	0.022571842	0.00205591	0.001983081	0.008152778	0.006109903	0.012056365	0.02914852	0.134180493	0.006638589	0.08758452	0.034595707	0.280541042	0.120174059	0.04191839
15.25	32.68071995	-0.31276911	-5.94063544	49.34287802	-2.79098449	-15.31053823	3.75756816	1.67781142	4.22143221	1.99962646	0.02931341	-8.12078354	2.88960137	2.89591154	-1.41058002	2.38720856	0.72651151	-0.15767141	0.83432899	-39.25240106	-5.73281249	30.49611004	-67.67198217	10.29566944	0.202876555	0.02635918	0.013214091	0.002351513	0.002455564	0.008709078	0.007701071	0.013909002	0.028794843	0.139869395	0.005742884	0.09533849	0.038353008	0.265353598	0.130786627	0.039729919
15.26	33.39423212	-0.41578008	-6.29560855	46.76159528	-2.5288977	-15.62662591	3.31629842	1.85881122	3.70115333	2.12875533	0.78226062	-7.65489068	2.82007307	3.13030041	-1.43897833	2.63376814	0.81363765	-0.14834566	1.71614638	-39.92852839	-6.13000503	32.0678247	-70.84145904	10.7408411	0.171491757	0.023903906	0.007640221	0.002760215	0.003146788	0.009097835	0.009680169	0.015800575	0.026973605	0.137214747	0.005183897	0.098888057	0.039520836	0.242486934	0.141568849	0.035695968
15.27	34.16637754	-0.76000407	-6.48263203	44.17065273	-2.26516097	-15.80143316	2.720728	2.4055414	3.87057823	1.83408324	1.14430467	-7.74428424	2.48471268	2.6956186	-1.20728769	3.00647385	0.90889415	-0.16399765	2.63993906	-40.48034127	-6.47720652	33.46928096	-73.8983262	11.15404686	0.136558302	0.020874694	0.004839046	0.003212513	0.003952576	0.009287178	0.011610615	0.01737411	0.023819937	0.123900005	0.004831585	0.096693342	0.037569587	0.215117918	0.152154468	0.032100219
15.28	34.27915418	-0.35452191	-7.58821259	41.15115325	-2.70222076	-15.36066155	1.73544837	1.88903141	4.62228257	1.62581999	1.51504383	-8.1396213	1.65116347	1.50731201	-0.72030625	3.57991928	1.00394556	-0.21024208	3.65310445	-40.8893485	-6.78038477	34.70137605	-76.81458944	11.53212691	0.100726043	0.01752227	0.003674613	0.003606348	0.004711949	0.00930737	0.01299419	0.018332541	0.019869948	0.100166684	0.004573793	0.088638622	0.032989435	0.186738305	0.163065747	0.032016121
15.29	34.82997136	-0.83591733	-7.97938597	38.10095309	-2.78232268	-15.04222708	1.27827183	2.59647519	4.54554676	1.5433417	2.30975588	-8.82510131	0.12649836	-0.36021364	-0.04288177	4.40850947	1.08857656	-0.28485207	4.78179012	-41.17538016	-7.04454592	35.77094658	-79.56819394	11.87633159	0.066962302	0.01412929	0.003210504	0.003839886	0.005250741	0.009221881	0.013394188	0.018486825	0.016173503	0.070432975	0.004432425	0.076264221	0.027194092	0.160301246	0.174403218	0.038524003
15.3	35.25095051	-0.71455744	-8.38627056	34.87996046	-2.21438122	-14.30285814	0.80167873	2.50243694	4.86914926	1.27365751	2.53699243	-8.47639379	-2.25855039	-2.70185244	0.72909821	5.53132563	1.14897989	-0.37802015	6.03717262	-41.4051237	-7.27325078	36.68587476	-82.14558342	12.19116546	0.038275697	0.011029252	0.002877786	0.003846075	0.005440542	0.009085165	0.012596363	0.017773246	0.014323899	0.04414124	0.00462057	0.062510259	0.022004012	0.13751028	0.185072433	0.053888167
15.31	35.14472856	-0.81219062	-9.62300537	31.49705203	-3.28900462	-12.9391878	-0.1058242	2.51780387	4.32799496	1.16878304	3.13653398	-7.39442384	-5.56148074	-5.12629636	1.4724995	6.96109409	1.16834458	-0.47134339	7.41201479	-41.69759731	-7.46880555	37.45511461	-84.54323211	12.48266194	0.016932157	0.008549023	0.002464927	0.003616301	0.005251213	0.008918068	0.01074027	0.01627634	0.016265826	0.034820625	0.005486407	0.051070457	0.019097844	0.119122146	0.193265321	0.078946741
15.32	35.39327266	-1.18153148	-10.17456217	28.1942688	-3.3780714	-11.36582317	-0.65420145	3.0524221	4.71254857	1.10117819	3.44577829	-8.06011817	-9.57362845	-6.99068914	2.04680579	8.65349043	1.12970349	-0.53761105	8.87224421	-42.20886708	-7.63224551	38.09177822	-86.76756812	12.75620685	0.003790691	0.006855759	0.002000349	0.003206789	0.004766638	0.008727862	0.008350673	0.014255324	0.023809146	0.056643865	0.007361447	0.045438538	0.019608608	0.105857625	0.19753703	0.112742101
15.33	35.13313551	-1.23856183	-10.78163106	24.67000759	-3.03137577	-10.64200397	-1.57023487	3.33147094	5.08095857	0.94492868	3.76098447	-8.38461217	-13.92394678	-7.68808182	2.37477305	10.52454771	1.01864562	-0.55169544	10.35727636	-43.08783311	-7.76276272	38.61347015	-88.83307536	13.01443979	-0.001835557	0.005819951	0.001609054	0.002722008	0.00415036	0.008549955	0.006241114	0.012106829	0.037956437	0.118990017	0.010380372	0.047856632	0.023854603	0.09866812	0.19730598	0.152288899
15.34	34.91122837	-1.59531974	-12.15989993	21.01681649	-3.36349069	-7.9648645	-2.33596588	3.84160743	5.10300835	0.86042355	3.93340565	-8.53806192	-18.06612343	-6.80182554	2.4545673	12.43232013	0.82991841	-0.49724218	11.78978182	-44.41870978	-7.8571441	39.03839788	-90.75850377	13.25589787	-0.001784072	0.005022685	0.00140041	0.002277598	0.00357655	0.008455461	0.005298561	0.010255058	0.058246011	0.220787913	0.014341353	0.058499525	0.031201953	0.097883164	0.192426295	0.192622467
15.35	34.68626071	-1.77998669	-13.13958932	17.73345048	-3.93215333	-5.56267761	-3.13192357	4.26071628	5.05118287	0.78985294	4.43672047	-8.89969521	-21.29510264	-4.24025971	2.3480901	14.15497768	0.57479727	-0.371848	13.0854889	-46.17643705	-7.90940675	39.38064407	-92.56121762	13.47481102	0.001628334	0.003956233	0.001411182	0.001958883	0.003162361	0.008498474	0.006196286	0.009025597	0.082299128	0.34713992	0.018654847	0.075222917	0.040111078	0.102117007	0.182936193	0.227719008
15.36	34.30254253	-1.54515278	-14.21157872	14.03873381	-3.76393114	-4.60317201	-3.84097113	4.14389438	5.14673044	0.74917832	4.7457259	-7.89019826	-23.08254179	-0.60397587	2.17515224	15.43159749	0.28152001	-0.19897369	14.1548233	-48.21370374	-7.91068054	39.64862203	-94.25037658	13.66200291	0.006263174	0.002354535	0.001600271	0.001795989	0.002938411	0.008650696	0.009132011	0.008559398	0.105846005	0.47082464	0.022434071	0.094026709	0.04843995	0.10800654	0.169403327	0.252471274
15.37	34.30932172	-1.60256904	-13.79420538	10.47496978	-1.70776018	-5.5121564	-4.33011179	4.67312891	5.06005885	0.76285092	4.86123448	-8.1709052	-23.02592516	3.19517313	2.01657246	15.96778742	-0.00451877	-0.0162536	14.89796585	-50.28609566	-7.84998417	39.84749088	-95.8200253	13.80635009	0.010614645	0.00051206	0.001877229	0.001765694	0.002868682	0.00879487	0.01369815	0.008791318	0.123555186	0.559892236	0.024745503	0.110231122	0.05404252	0.111214959	0.15314665	0.264671713
15.38	33.11875187	-1.166544	-14.46560285	7.26592091	-2.95134137	-3.74323647	-5.80459393	4.45965406	4.69945304	0.70535375	5.4584902	-7.76407728	-20.91549044	6.21731762	1.88484884	15.48764432	-0.23203301	0.13592644	15.20781777	-52.10631353	-7.71593453	39.9807646	-97.2431136	13.89634819	0.013993675	-0.000565337	0.002143385	0.001814567	0.002897086	0.008786401	0.01894824	0.009488772	0.130736988	0.58968548	0.024958311	0.120015859	0.055518074	0.108320307	0.135925909	0.265543534
15.39	33.15211011	-1.27126615	-13.95764268	4.3982407	-3.17841499	-3.14734834	-6.12904918	4.92617306	4.73893047	0.749147	5.44715937	-7.74785906	-16.70398409	7.84132186	1.73321689	13.79066586	-0.35863778	0.228727	14.9902756	-53.40460778	-7.49854532	40.04705182	-98.46744319	13.92171065	0.016464613	0.000708886	0.002328879	0.001889698	0.002987398	0.008540214	0.023671623	0.01033539	0.12537834	0.553710985	0.023050459	0.121484148	0.052683982	0.098355423	0.119102446	0.25841406
15.4	32.77305956	-0.95176304	-14.20381382	1.66073477	-4.69980429	0.50183209	-6.67064623	4.79036481	3.84516125	1.04408417	5.9572064	-6.48236032	-10.45719965	7.96887547	1.49885338	10.80093695	-0.36201411	0.25339472	14.19080082	-53.97312066	-7.19042035	40.03478815	-99.41411711	13.87471434	0.018607324	0.006058248	0.002417461	0.001963068	0.003136002	0.008099182	0.026825756	0.011031841	0.109277253	0.466012244	0.019659123	0.114752003	0.046464623	0.082882476	0.102875688	0.246516152
15.41	33.23539647	-1.16906709	-12.66845257	0.63740989	-4.36404143	0.18619696	-7.01655699	5.26812594	4.35154743	1.0826799	5.56988034	-7.15334164	-2.34960351	7.0208019	1.14824057	6.60297348	-0.24282927	0.22114457	12.8119893	-53.68391357	-6.78714831	39.91968701	-99.97860239	13.7508179	0.021179453	0.016661719	0.002452801	0.002040712	0.003350672	0.007646291	0.027979092	0.011384981	0.087346434	0.35307908	0.015797415	0.101485808	0.038394021	0.064858003	0.086525266	0.231646743
15.42	34.1082178	-1.3540939	-11.25578341	0.35970968	-3.28073999	-0.92018126	-6.86359459	5.64005015	3.88879033	1.43024895	5.53848283	-5.71562994	7.26506245	5.70914636	0.69799943	1.45657866	-0.0201017	0.15510748	10.91924961	-52.47979914	-6.28763806	39.66642199	-100.0345656	13.54847819	0.024749347	0.032423971	0.002521054	0.002151961	0.003612038	0.007428682	0.02753547	0.01137029	0.065593024	0.241689778	0.012431043	0.084355226	0.030080611	0.047319599	0.069539326	0.214318252
15.43	34.83863127	-1.25725902	-9.7434165	0.26980933	-2.83927037	-1.3569386	-6.74090145	5.88977562	3.53793083	2.05812906	5.53487134	-6.57230708	17.77447848	4.65199258	0.20318174	-4.22579087	0.27762653	0.07819466	8.63568927	-50.34514684	-5.6951676	39.23353565	-99.44078559	13.26861066	0.029415007	0.05150701	0.002712601	0.002321768	0.003852606	0.00763376	0.026576153	0.011139519	0.0490402	0.150206839	0.010169738	0.066359108	0.022819692	0.032549472	0.052670929	0.194415068
Gait 2
Angles (deg)													Torques (Nm)												EMGs
time	hip_flexion_r	hip_adduction_r	hip_rotation_r	knee_angle_r	ankle_angle_r	subtalar_angle_r	hip_flexion_l	hip_adduction_l	hip_rotation_l	knee_angle_l	ankle_angle_l	subtalar_angle_l	hip_flexion_r_moment	hip_adduction_r_moment	hip_rotation_r_moment	knee_angle_r_moment	ankle_angle_r_moment	subtalar_angle_r_moment	hip_flexion_l_moment	hip_adduction_l_moment	hip_rotation_l_moment	knee_angle_l_moment	ankle_angle_l_moment	subtalar_angle_l_moment	soleus_r	tibant_r	gasmed_r	vaslat_r	recfem_r	bicfem_r	semiten_r	glutmed_r	soleus_l	tibant_l	gasmed_l	vaslat_l	recfem_l	bicfem_l	semiten_l	glutmed_l
11.95	33.56746375	-0.75693324	-7.5711476	0.27728584	-3.78361198	-4.26966354	-4.45897565	6.24532629	-0.7583013	1.03180307	8.96465105	-2.99206842	NaN	NaN	NaN	NaN	NaN	NaN	NaN	NaN	NaN	NaN	NaN	NaN	0.030934275	0.10321335	0.003336165	0.002482942	0.003082749	0.018775153	0.043416292	0.018369929	0.102890892	0.132987119	0.153385993	0.009265785	0.003464031	0.01110224	0.03318003	0.039862749
11.96	32.85913872	-0.64536121	-6.55517842	0.26980426	-3.4202756	-3.18581016	-5.22543826	6.28038735	-1.05185571	1.73837808	9.23567381	-3.07676043	NaN	NaN	NaN	NaN	NaN	NaN	NaN	NaN	NaN	NaN	NaN	NaN	0.026631043	0.092179116	0.002854121	0.002343894	0.003060477	0.019870496	0.044931758	0.018565711	0.110857285	0.130829652	0.153156596	0.010243282	0.003640307	0.014450909	0.040674025	0.042068865
11.97	31.79373351	-0.37624177	-5.49846671	0.28735784	-3.99332	-3.47816444	-6.1576768	5.93545344	-1.12336058	2.5451801	9.89503214	-3.35716198	NaN	NaN	NaN	NaN	NaN	NaN	NaN	NaN	NaN	NaN	NaN	NaN	0.021816409	0.078581751	0.002321663	0.002161984	0.003014493	0.020579221	0.048741489	0.019248218	0.112592483	0.122826883	0.151996948	0.01054921	0.003865223	0.01841091	0.049543635	0.04463496
11.98	30.65617186	0.11516603	-5.63754794	0.32610302	-5.38704931	-4.05874727	-6.9084353	5.27960455	-1.29154108	3.66034285	10.4031809	-3.09542757	NaN	NaN	NaN	NaN	NaN	NaN	NaN	NaN	NaN	NaN	NaN	NaN	0.016989882	0.063791846	0.001810245	0.001970265	0.002977002	0.021443212	0.054079146	0.020427751	0.10850443	0.10994285	0.149700175	0.009845732	0.003929786	0.02216016	0.059114862	0.047043873
11.99	29.78321852	0.64443623	-5.14072618	0.32046906	-8.5138332	-6.69267441	-7.54090472	4.65345205	-1.381919	4.76372662	10.58229877	-2.87146204	NaN	NaN	NaN	NaN	NaN	NaN	NaN	NaN	NaN	NaN	NaN	NaN	0.012678411	0.049713107	0.001395537	0.001804663	0.002954267	0.023635043	0.059060476	0.022064527	0.100608544	0.095036331	0.146219492	0.008245701	0.003743778	0.024733196	0.068218419	0.049035808
12	29.35827574	1.27676575	-5.53321451	0.2712026	-11.41025569	-8.878353	-7.59649458	3.8964315	-1.90086357	6.19633976	10.89110831	-2.67212665	NaN	NaN	NaN	NaN	NaN	NaN	NaN	NaN	NaN	NaN	NaN	NaN	0.009338342	0.038323346	0.001135789	0.00169145	0.002920799	0.028728218	0.061226069	0.024060782	0.092115428	0.081051796	0.142745648	0.006203385	0.003337281	0.025432057	0.075580108	0.050584608
12.01	28.7099844	1.88436466	-4.27050186	0.24933946	-12.84083658	-12.08247477	-7.82866672	3.29256238	-2.57217905	7.39492691	10.69338533	-2.28371431	NaN	NaN	NaN	NaN	NaN	NaN	NaN	NaN	NaN	NaN	NaN	NaN	0.007288982	0.031184904	0.001058223	0.001638442	0.002835852	0.038129001	0.058733136	0.026197546	0.08648927	0.069476398	0.14198571	0.0042687	0.002814725	0.024175738	0.080413837	0.051858236
12.02	27.94274115	2.42655409	-4.66364173	0.24733644	-14.50979646	-11.8220465	-7.86475738	2.61951591	-3.00362474	8.83428847	10.12104688	-2.50372739	NaN	NaN	NaN	NaN	NaN	NaN	NaN	NaN	NaN	NaN	NaN	NaN	0.006669922	0.02900348	0.001152065	0.001634146	0.002675865	0.052460548	0.051692505	0.02809013	0.086365649	0.059982415	0.147374608	0.002871632	0.00230063	0.021537457	0.082752175	0.053188022
12.03	26.93638605	3.71606955	-4.04103932	0.22268624	-15.45725203	-15.3733919	-8.1870334	0.90195478	-2.94512015	10.51657233	9.82966127	-2.58380116	NaN	NaN	NaN	NaN	NaN	NaN	NaN	NaN	NaN	NaN	NaN	NaN	0.007398463	0.031343213	0.00137005	0.001656522	0.00246019	0.071234502	0.042692357	0.029274927	0.092867724	0.051364152	0.161839496	0.002213815	0.001900495	0.01848075	0.0831853	0.055018349
12.04	26.60015136	4.64727318	-2.93357864	0.24548529	-15.12020926	-13.80577495	-7.82576365	0.34648709	-4.84878992	11.9408624	8.37045655	-0.98232301	NaN	NaN	NaN	NaN	NaN	NaN	NaN	NaN	NaN	NaN	NaN	NaN	0.00914645	0.03660108	0.001639284	0.001687626	0.002247604	0.093031503	0.035983096	0.02943532	0.105439318	0.042824649	0.186743507	0.002264925	0.00168028	0.015998535	0.082168319	0.057726245
12.05	25.75527962	5.3196108	-2.08472637	0.24269772	-14.65106817	-13.77341215	-7.62890126	-0.54064151	-5.47453456	13.92451313	7.6861864	-1.39031459	NaN	NaN	NaN	NaN	NaN	NaN	NaN	NaN	NaN	NaN	NaN	NaN	0.011377351	0.042392672	0.001878792	0.001728068	0.002106046	0.116166008	0.035765857	0.02863036	0.121975468	0.034545529	0.221055249	0.00282711	0.001660355	0.01481396	0.079611084	0.061243074
12.06	24.46819311	6.76677228	-1.72840406	0.24795667	-14.84492777	-14.05510538	-7.65404082	-2.2162872	-5.50418311	16.08767566	6.40430469	-0.4665567	NaN	NaN	NaN	NaN	NaN	NaN	NaN	NaN	NaN	NaN	NaN	NaN	0.013455349	0.046385299	0.00202138	0.001804535	0.002078539	0.139513206	0.044486685	0.027327586	0.139210055	0.027389518	0.260668208	0.003622679	0.001818805	0.015186597	0.075171442	0.064729879
12.07	23.70478404	7.34924024	-1.34477155	0.24549219	-14.30764341	-14.13319005	-7.11748274	-3.09745708	-6.03698682	18.41738868	4.7525657	-0.42919251	NaN	NaN	NaN	NaN	NaN	NaN	NaN	NaN	NaN	NaN	NaN	NaN	0.014822388	0.047390118	0.002038066	0.001964982	0.00216649	0.162990011	0.061923925	0.026195544	0.15332624	0.022255419	0.29855595	0.004375365	0.002099472	0.016813757	0.06880311	0.066774652
12.08	23.19142744	7.81551686	-0.77482233	0.2364448	-13.9067871	-14.77869352	-5.87855181	-3.87285574	-6.47316525	21.39370928	1.89680244	-2.24773831	NaN	NaN	NaN	NaN	NaN	NaN	NaN	NaN	NaN	NaN	NaN	NaN	0.015230475	0.046149892	0.001957031	0.002261103	0.002334951	0.18737427	0.085435946	0.025835069	0.160753198	0.019554784	0.32661478	0.004876249	0.002423061	0.01887523	0.060867232	0.066136403
12.09	22.16153507	8.46414734	-1.14197441	0.23464337	-13.85577672	-13.74111233	-5.23092094	-4.78917164	-7.47495389	24.08117321	-0.66063335	-2.02994422	NaN	NaN	NaN	NaN	NaN	NaN	NaN	NaN	NaN	NaN	NaN	NaN	0.01493424	0.045121176	0.001861267	0.002723588	0.00253365	0.213527746	0.11123405	0.026628605	0.159267816	0.019075519	0.339020369	0.005027937	0.002702471	0.020289187	0.051870334	0.062461511
12.1	21.67162354	8.97241313	-1.38548211	0.23368185	-12.55445308	-13.01420277	-3.73582451	-5.87473626	-7.62404728	26.97392454	-4.74809393	-2.22607619	NaN	NaN	NaN	NaN	NaN	NaN	NaN	NaN	NaN	NaN	NaN	NaN	0.014669779	0.047173919	0.001857512	0.00333893	0.00272599	0.241686852	0.13612043	0.028762324	0.149111134	0.020218882	0.335150358	0.004854237	0.002864684	0.020142789	0.042369666	0.056384012
12.11	21.24757858	9.78365444	-2.25727588	0.23179728	-12.5776559	-11.96582152	-1.97591402	-7.48245081	-9.00473035	30.13525998	-6.60849605	-1.42771828	NaN	NaN	NaN	NaN	NaN	NaN	NaN	NaN	NaN	NaN	NaN	NaN	0.015359131	0.053944627	0.002029962	0.00404166	0.002915165	0.271755545	0.158958528	0.032324262	0.133408373	0.022376508	0.319355019	0.0044648	0.002875428	0.018103157	0.03306032	0.048992421
12.12	20.22897586	10.02937516	-2.16777249	0.22567439	-11.83310058	-11.79265773	-1.24215391	-8.07501705	-9.3024621	32.35325983	-8.95695937	-1.33701009	NaN	NaN	NaN	NaN	NaN	NaN	NaN	NaN	NaN	NaN	NaN	NaN	0.017722261	0.064801635	0.002402128	0.00473417	0.003158258	0.304333849	0.181323244	0.037316554	0.117613919	0.025227031	0.297721084	0.003992837	0.002752433	0.014566218	0.024760594	0.041222791
12.13	20.44324172	10.19343776	-3.56729489	0.22617106	-11.24643096	-9.81084368	1.7016272	-8.74924292	-8.29566643	36.37339758	-10.81878093	-3.80729124	NaN	NaN	NaN	NaN	NaN	NaN	NaN	NaN	NaN	NaN	NaN	NaN	0.022016054	0.076971327	0.002924725	0.005329367	0.003560753	0.340778134	0.207047721	0.043504228	0.108323567	0.028850186	0.27484529	0.00354389	0.002553987	0.010450145	0.018208489	0.033687071
12.14	20.62910015	10.28929454	-2.97630541	0.20939551	-10.50236434	-11.55107524	4.32705348	-9.33392653	-7.99389114	39.92600445	-11.58637671	-4.19224081	NaN	NaN	NaN	NaN	NaN	NaN	NaN	NaN	NaN	NaN	NaN	NaN	0.027945019	0.086710249	0.003492538	0.005789726	0.004241199	0.381221663	0.24068482	0.050210821	0.111640356	0.033590626	0.252875299	0.003175773	0.00235037	0.006791947	0.013818393	0.026854896
12.15	19.91324246	10.62303174	-3.58474602	0.20026889	-10.07117958	-9.76787809	5.9232467	-9.94364094	-7.52629264	42.64211887	-12.25763041	-2.71831784	-17.76399252	-30.63020263	1.27930251	9.27959174	-5.07683204	8.09949375	-14.40479483	-8.51042331	1.56658764	10.12342007	1.0091823	-0.31385411	0.034649916	0.090956392	0.003979377	0.006133665	0.005263572	0.422155803	0.2852716	0.05632958	0.131160826	0.039662083	0.232757728	0.002905277	0.002198799	0.00437928	0.011573339	0.021199707
12.16	18.87556414	10.72642734	-3.07964156	0.19705213	-9.22585438	-9.60480912	7.17019008	-10.13371563	-7.04086838	45.69189254	-13.61410918	-3.24237937	-17.91321839	-30.68186078	1.15714658	9.65311908	-5.85124665	8.32310925	-5.76801705	-5.68236824	0.45447844	6.28675638	1.30312177	-0.2729147	0.040788746	0.088885361	0.004280663	0.006405491	0.006563726	0.456361391	0.340287676	0.060766006	0.166015485	0.046700275	0.215638682	0.00272602	0.002131473	0.003543703	0.011088304	0.017147178
12.17	19.92543092	11.44165311	-2.35678209	0.16107881	-9.41376202	-10.85343548	11.27547341	-11.30410747	-6.37245331	49.54818997	-14.09408558	-7.85467006	-17.99770536	-30.56868224	1.04416118	10.0281251	-6.68404651	8.53982401	1.961105	-3.067231	-0.64321263	2.62799036	1.55573518	-0.23304443	0.044927412	0.082961346	0.004356629	0.006633667	0.007919754	0.475840354	0.401161673	0.063239833	0.20992804	0.053617878	0.202593202	0.002626393	0.002153712	0.004132208	0.011786948	0.014915744
12.18	19.14229084	11.11169431	-2.17224158	0.15447242	-8.75740318	-10.70032874	12.62797808	-11.07665559	-6.15705059	51.49084681	-13.95818587	-8.82668515	-18.03872453	-30.35036632	0.95105072	10.42177553	-7.60252814	8.76255685	8.32512577	-0.76451469	-1.635936	-0.57803954	1.74823318	-0.19480316	0.046260451	0.079105943	0.004256336	0.006805263	0.008996965	0.475262205	0.460638754	0.065076538	0.252299553	0.05896389	0.193142598	0.002600848	0.002249143	0.005620031	0.013080632	0.014399302
12.19	18.6148131	10.57519203	-3.22522703	0.16311746	-7.26536818	-9.21876931	14.7814186	-10.59805186	-5.13438323	54.16916086	-13.7679783	-11.73341892	-18.01641337	-30.06950317	0.8760999	10.836085	-8.62995546	9.00060407	13.09167989	1.16156046	-2.45750804	-3.13322604	1.87501536	-0.16004851	0.045241652	0.08542705	0.00409733	0.006865756	0.009461263	0.453234475	0.510662746	0.069459135	0.281621788	0.061646779	0.184496379	0.002650838	0.002388997	0.007309428	0.014469152	0.015159978
12.2	17.60615678	10.53711315	-3.08277673	0.17083698	-6.32471364	-9.11169229	16.0256808	-10.64210107	-5.03367747	56.21924636	-12.87360363	-12.90002502	-17.87722085	-29.75194302	0.80446295	11.26026949	-9.78418448	9.25863517	16.22834564	2.63503653	-3.05237575	-4.93352249	1.94214589	-0.13281581	0.04365364	0.109406689	0.00401261	0.006743833	0.009119347	0.411637439	0.543903097	0.080759442	0.290182334	0.061565432	0.172695561	0.002778819	0.002543049	0.008556626	0.015578162	0.016534044
12.21	16.81757889	9.87363437	-3.91660014	0.16658182	-5.47197961	-7.88545278	17.39271213	-10.00236977	-4.2809688	57.41476944	-12.60489993	-14.84410821	-17.55882855	-29.41354991	0.71483372	11.67835174	-11.07681739	9.53647237	17.8844893	3.58856516	-3.38392791	-5.97558052	1.96412235	-0.11763899	0.044077751	0.154493804	0.004098451	0.00639158	0.008010293	0.355155119	0.554524497	0.103037995	0.277594647	0.059676085	0.154884762	0.002982225	0.00269292	0.008976757	0.016194246	0.017827085
12.22	15.82736747	10.29720534	-3.86327464	0.15703969	-4.74562562	-7.52100145	18.94728993	-10.48465279	-3.95137833	59.27414395	-12.45726422	-15.69942801	-17.01515125	-29.06271788	0.58877881	12.07746464	-12.51325967	9.82980127	18.32275816	3.97116248	-3.4337759	-6.33547323	1.95876503	-0.11859581	0.048933146	0.217480697	0.004384633	0.005820538	0.006394659	0.291275796	0.538794869	0.138228956	0.250616054	0.057397827	0.130835655	0.003253644	0.002845348	0.008572741	0.016318263	0.018532702
12.23	14.94504647	10.22264209	-3.807142	0.15643594	-4.06562182	-7.45831345	20.45826069	-10.46775124	-3.80746638	60.78925953	-11.61323025	-16.4241941	-16.22867887	-28.70053769	0.41635333	12.45249499	-14.09363812	10.13164105	17.87232089	3.80550536	-3.22209908	-6.14352019	1.94230684	-0.13730919	0.059338252	0.287913474	0.004837318	0.005111428	0.004655228	0.228776047	0.496959228	0.184621062	0.219341552	0.055742677	0.102879892	0.003585663	0.003034558	0.007716522	0.016167755	0.018499038
12.24	15.27684148	10.37076101	-5.4694459	0.15320764	-3.0895238	-6.02597825	23.19796122	-10.78455082	-3.30053114	61.75736669	-9.57113157	-16.0654892	-15.21300581	-28.32478034	0.19699034	12.80658132	-15.81430942	10.43423018	16.85822481	3.20216561	-2.81221496	-5.55447916	1.92550564	-0.17234419	0.074234907	0.350190688	0.005387902	0.004389486	0.003164159	0.174846059	0.435236789	0.236229907	0.192475023	0.054769905	0.074749515	0.003972829	0.00330506	0.006962729	0.016069702	0.017986232
12.25	14.58188829	9.91690024	-4.79580962	0.14971465	-2.49535487	-6.51443039	24.80358465	-10.17151321	-3.02704156	62.4268612	-8.97066138	-16.44239938	-14.01278765	-27.93333506	-0.06223247	13.14993718	-17.66968361	10.73096833	15.55319136	2.33876894	-2.29776827	-4.7252867	1.91178466	-0.21960406	0.090247518	0.388155387	0.005965153	0.003779064	0.002172117	0.133133339	0.365524199	0.283677251	0.174321284	0.053724121	0.050077729	0.004405987	0.00368454	0.006787517	0.01629506	0.017563292
12.26	14.0570947	10.29082178	-4.85656388	0.14881796	-2.30863763	-6.84146688	26.61200347	-10.13908442	-2.13790948	63.01654222	-8.76639884	-16.59279737	-12.69862507	-27.52410835	-0.34991992	13.49896736	-19.65395045	11.01800442	14.15724492	1.41217228	-1.77390468	-3.79610076	1.89715753	-0.27380118	0.102542801	0.390581407	0.006521112	0.003363447	0.001757665	0.103684732	0.301952792	0.31682078	0.16430908	0.05169638	0.031206747	0.004862509	0.004162913	0.007386531	0.016916947	0.017825689
12.27	13.27135715	10.19552745	-4.78124163	0.14767233	-1.93502132	-6.93114547	28.02718095	-9.94418329	-2.06154435	63.12620874	-8.24628441	-16.74163981	-11.35110289	-27.09619702	-0.65438264	13.87539571	-21.76225139	11.29509317	12.80119597	0.60410404	-1.32053685	-2.87641363	1.87176995	-0.32937463	0.106580268	0.35505685	0.007041571	0.003167101	0.001841263	0.084279205	0.255805078	0.328253198	0.158232944	0.048229783	0.018726029	0.005300345	0.004687029	0.008610945	0.017760736	0.01903898
12.28	12.63197674	10.22839062	-4.99542589	0.15526749	-1.43161228	-7.35427205	29.29975874	-9.73814642	-1.97872178	62.72776851	-5.05194918	-14.57004609	-10.04103973	-26.65177992	-0.96658903	14.30428979	-23.99112801	11.5656165	11.55542547	0.0607435	-1.00020366	-2.03757736	1.82245311	-0.3806407	0.100147031	0.289207606	0.007521154	0.00315846	0.002240989	0.071947315	0.231407359	0.315758385	0.150416951	0.043415451	0.011741501	0.005656649	0.00517303	0.010051672	0.018489078	0.020917671
12.29	11.90850219	9.97028926	-4.85176157	0.15561585	-0.60462524	-6.83431696	30.45077254	-9.25601999	-1.82230774	62.30130842	-3.10915259	-13.85451796	-8.81888661	-26.19327486	-1.2811165	14.81062501	-26.33835524	11.83594196	10.44432571	-0.12412734	-0.85501685	-1.31306358	1.73548614	-0.42208427	0.084577666	0.208946867	0.007901151	0.003261181	0.002739015	0.063828254	0.224896144	0.28267997	0.136190207	0.037596351	0.008548813	0.005850969	0.005530288	0.011221757	0.018781662	0.022696581
12.3	11.25196322	9.75744469	-4.97910029	0.16021555	-0.14156824	-6.48855527	31.80096858	-8.85740245	-1.89953032	61.56118298	-2.73571726	-13.38498675	-7.71285545	-25.71590529	-1.59568878	15.41439055	-28.80227343	12.11433326	9.46808668	0.07653928	-0.89773936	-0.70660016	1.5994643	-0.44921855	0.064251817	0.133163844	0.008005138	0.003371081	0.003137513	0.057512732	0.226508086	0.236456523	0.113866042	0.031138873	0.007350375	0.005804489	0.005684774	0.011748804	0.018499193	0.023489677
12.31	10.7023887	9.3804509	-5.08774933	0.16959494	0.24048891	-6.75975172	32.96758048	-8.12682381	-1.65462699	60.20556455	-1.83474635	-12.8909291	-6.72528779	-25.20360054	-1.91036671	16.12457054	-31.38077738	12.40961266	8.61870143	0.61281065	-1.10365742	-0.20410374	1.4087915	-0.45976621	0.044649534	0.076897722	0.007547642	0.003385307	0.003302056	0.051304208	0.225415944	0.186192585	0.085454944	0.024467483	0.006770568	0.005484965	0.00559817	0.011495726	0.01772747	0.022752029
12.32	10.167903	8.82481364	-5.55659784	0.17513044	1.0635393	-5.99182846	33.81612016	-7.42514318	-1.92480826	58.79378498	-1.59547036	-12.04701319	-5.82728392	-24.63890742	-2.22645808	16.93485643	-34.07036975	12.72982825	7.89103864	1.36554134	-1.4138712	0.21532377	1.16758812	-0.45456988	0.030151123	0.046632846	0.006266489	0.003239027	0.00319188	0.044488692	0.21464692	0.140302735	0.055677701	0.018154163	0.006065323	0.004948208	0.005283136	0.010580731	0.016696076	0.020565692
12.33	9.26213772	8.78725248	-5.00684178	0.18341723	1.44980284	-6.52527158	34.79738765	-7.23835432	-1.94962512	57.33340483	-1.17039798	-11.63052956	-4.9625727	-24.02477265	-2.54437898	17.82480745	-36.86572621	13.08115601	7.28878798	2.1666727	-1.74702468	0.57190737	0.89274109	-0.43829401	0.022648362	0.039618095	0.004151037	0.002929791	0.002863842	0.037373047	0.19343455	0.104887542	0.029793284	0.012857851	0.005056625	0.004334635	0.004806325	0.009306178	0.015647853	0.017593371
12.34	8.69416711	9.02885118	-5.05004049	0.19579256	1.94391725	-6.72140338	35.70701738	-7.19073655	-1.92537491	55.55771684	-1.51789195	-11.3277819	-4.06245558	-23.39859329	-2.86140371	18.76545728	-39.75988455	13.46721988	6.821048	2.82499202	-2.0150601	0.88038786	0.61514685	-0.41959109	0.02137033	0.046824911	0.001668294	0.00251341	0.002442014	0.03087214	0.165898967	0.082873544	0.011557322	0.009130695	0.003913665	0.003814453	0.004268825	0.008030625	0.01473712	0.014756858
12.35	7.59677515	8.21104643	-4.52670351	0.20199742	2.61058514	-6.71389495	35.6632259	-6.31283278	-2.59157282	52.86446839	-1.2156142	-10.94665977	-3.06325211	-22.82448601	-3.17173729	19.7254694	-42.74484221	13.88899248	6.48443568	3.14786061	-2.13723068	1.15022776	0.37842719	-0.41047139	0.023728628	0.057711297	-0.000141382	0.002077933	0.002063726	0.025816654	0.13758397	0.073864781	0.002236255	0.007217736	0.00291867	0.003516581	0.003769089	0.007040307	0.014015787	0.012842769
12.36	7.05365816	8.02027885	-4.54882036	0.21398298	3.03096592	-6.82701904	36.51216365	-5.90001378	-2.52375851	50.64199842	-1.11019926	-10.34976827	-1.91978198	-22.37055523	-3.46930641	20.67628625	-45.81218815	14.34521059	6.24455402	2.95885834	-2.05183047	1.39082989	0.234344	-0.42470345	0.026668701	0.064396052	0.000204799	0.001712551	0.001826323	0.02244152	0.112457184	0.074693396	0.00076412	0.006972435	0.00230454	0.003479817	0.003370343	0.006466219	0.013495613	0.012240641
12.37	6.35772807	7.79257625	-4.67186251	0.22821102	3.42743335	-6.69878293	36.8727727	-5.55341167	-3.11773441	47.8081849	-1.24256679	-10.2022856	-0.61227479	-22.08668291	-3.75094072	21.59618397	-48.95344354	14.83302005	6.05115971	2.16645951	-1.74387161	1.61144991	0.23474302	-0.47364054	0.027928507	0.063524133	0.004246788	0.001480343	0.001758171	0.020322218	0.091673485	0.080542498	0.004622175	0.007945332	0.002181522	0.003646051	0.003088555	0.006268636	0.013224673	0.012885077
12.38	5.80533135	8.13658537	-4.79423308	0.2400743	3.696169	-6.76068184	37.60851906	-5.59891881	-3.48084546	45.39073914	-1.45848627	-10.51972289	0.8531297	-21.99274718	-4.017523	22.4726986	-52.16013842	15.34865785	5.78149424	0.74518328	-1.23273792	1.84145242	0.41995639	-0.56402754	0.026717775	0.055842102	0.01301452	0.001401512	0.001822407	0.018687526	0.074163919	0.086525257	0.010913378	0.009612792	0.002525829	0.003893982	0.002899387	0.00628416	0.013335343	0.014361625
12.39	4.40606076	7.48227852	-5.18001962	0.25242868	4.69093973	-5.73305497	36.87262668	-4.95041705	-4.5715728	41.77486929	-2.06455648	-10.21601153	2.45069654	-22.07920983	-4.27248878	23.30227296	-55.42393942	15.88803384	5.2477024	-1.2096005	-0.58024419	2.13253912	0.80672192	-0.69332274	0.023634604	0.044456079	0.026465838	0.001453553	0.001945968	0.016855845	0.058322767	0.089311493	0.017220832	0.011671004	0.003206318	0.004090614	0.00275516	0.006306915	0.014035282	0.016094278
12.4	3.88500704	7.48456861	-5.22336832	0.26330301	5.3718714	-5.51013399	37.35996199	-4.59987733	-4.65736966	38.85081974	-2.42781602	-10.77246484	4.14909887	-22.31783886	-4.51850136	24.08688723	-58.73692643	16.44694393	4.25456203	-3.42120222	0.10895185	2.54866371	1.37811722	-0.84561155	0.020034874	0.032922516	0.043197514	0.001586479	0.002057653	0.014533577	0.043572134	0.088157408	0.022052014	0.014318738	0.004036445	0.004136523	0.00260542	0.006172623	0.015525197	0.017550401
12.41	3.42047887	7.84091693	-5.54732066	0.2894888	5.296954	-5.71110909	37.70895489	-4.6415564	-5.09103412	35.4855138	-2.3728921	-10.12691811	5.92681067	-22.67898638	-4.75365325	24.83002385	-62.09156151	17.02076513	2.61104324	-5.48765207	0.72487477	3.16563992	2.07664634	-0.992926	0.01733089	0.024022454	0.060689248	0.001743014	0.002117345	0.011880846	0.030918706	0.084873516	0.024875605	0.018422863	0.004834703	0.003990304	0.002420082	0.00582021	0.017861648	0.01839838
12.42	2.12637906	7.38782903	-5.16458711	0.30020454	6.14399029	-5.95038029	36.96277412	-4.09891423	-6.22773803	31.65009904	-3.50037919	-9.83779556	7.77926051	-23.14713098	-4.96919996	25.53435371	-65.47965281	17.60393846	0.12822407	-6.9884471	1.19170864	4.07594985	2.8042962	-1.10095461	0.016561097	0.019312418	0.07618903	0.001875219	0.002124332	0.009365851	0.022346745	0.082658529	0.025885069	0.025413164	0.005474749	0.003670358	0.00220613	0.005312906	0.020815874	0.018553649
12.43	0.96538391	7.44106859	-4.73717424	0.31934704	6.34701102	-6.43192945	36.39263521	-3.91615471	-6.92061707	28.00488161	-3.73230223	-8.60813236	9.71535588	-23.72296179	-5.15088865	26.20101269	-68.89003677	18.18975497	-3.2057299	-7.41067431	1.45425815	5.34845803	3.43537633	-1.13211502	0.018290852	0.019117503	0.08804025	0.001955035	0.002104845	0.007504773	0.019581828	0.084326902	0.025653672	0.036765654	0.005907473	0.003240966	0.002001378	0.004812386	0.023822455	0.018128253
12.44	0.6383093	7.8495504	-4.93427984	0.31135249	6.56318948	-6.50062861	36.79308226	-3.99617069	-7.00890868	24.68376202	-4.36358954	-8.0565977	11.74867357	-24.41076175	-5.28352911	26.8292201	-72.30535261	18.77064782	-7.36813611	-6.45073089	1.53848202	7.05330621	3.83542514	-1.06114592	0.022732487	0.022742911	0.096721759	0.001979581	0.002091869	0.006622999	0.022963626	0.090807562	0.024812967	0.053152788	0.006146754	0.00279231	0.001847745	0.004519886	0.026102379	0.017357361
12.45	-0.86911398	7.26675166	-4.69563609	0.33032597	7.47453296	-7.31584269	35.50176565	-3.41236339	-8.72216925	20.68348245	-4.02773309	-5.67038558	13.88903267	-25.20276	-5.35536938	27.41600602	-75.69877461	19.3388829	-12.29059083	-4.07057499	1.52441795	9.24438554	3.89016554	-0.8833281	0.029893989	0.028794653	0.104583228	0.001969313	0.002108353	0.006736847	0.030957423	0.100616094	0.023854023	0.073732944	0.006234266	0.002417025	0.001767344	0.004612714	0.026940696	0.016528861
12.46	-1.29073529	7.8910546	-4.67016784	0.36630316	7.62674239	-6.70975072	35.7236877	-3.55371287	-8.64719068	17.44455762	-4.6144977	-5.00605151	16.13454062	-26.07022258	-5.35939884	27.95647314	-79.03154834	19.88724773	-17.78670941	-0.42647188	1.49732945	11.91936913	3.53710297	-0.61607418	0.039581563	0.035489734	0.114232565	0.00195847	0.002157405	0.00758513	0.04050061	0.110610685	0.023086703	0.09618891	0.00621259	0.002184661	0.001756597	0.005197952	0.025991125	0.015900299
12.47	-2.85616181	7.49297718	-5.24004226	0.37117582	8.82688737	-5.33128392	34.42701403	-2.92755811	-10.00807883	13.57394356	-5.24271678	-3.58553473	18.46284498	-26.96393897	-5.29243519	28.44365273	-82.2512726	20.40890158	-23.80726647	3.81150344	1.54658651	15.04920541	2.78512886	-0.30733862	0.051224168	0.040970354	0.126815496	0.001982051	0.00222074	0.008770077	0.048066728	0.117578498	0.022708819	0.117711504	0.006127377	0.002125522	0.001795077	0.006291306	0.023441839	0.015622615
12.48	-3.26559481	7.7642234	-5.30384544	0.43974321	9.14907448	-5.31531347	34.50625724	-2.74692388	-9.53794438	10.52260285	-5.69181214	-3.12872171	20.82570589	-27.82083645	-5.15448628	28.86633955	-85.29020362	20.89595886	-30.24699709	7.87450068	1.68832327	18.53500716	1.72814888	-0.01719098	0.063690487	0.04370904	0.141267058	0.002062116	0.002266129	0.009925965	0.051014803	0.119515025	0.022910475	0.136344443	0.006042731	0.002228958	0.001859235	0.007820199	0.019954641	0.015713448
12.49	-4.5805373	7.28693761	-6.30598117	0.47471177	10.14820951	-3.72929806	33.46815498	-1.89445546	-9.22615044	7.36900742	-6.83117423	-2.40679781	23.15020114	-28.56805152	-4.94831054	29.20530957	-88.06367313	21.33747606	-36.94552163	11.00994421	1.86963758	22.20373864	0.53491332	0.19553719	0.075301568	0.042894038	0.154755534	0.002197952	0.002262667	0.010822547	0.048556436	0.116049129	0.023934819	0.151744192	0.006040157	0.002450888	0.001935179	0.009650389	0.016440093	0.016081499
12.5	-5.01737466	7.52948844	-6.45203299	0.5009566	11.17694133	-4.55858841	33.49927047	-1.79233194	-8.97113807	5.06387361	-6.93813459	-2.15159132	25.34278732	-29.12233472	-4.67686891	29.4303214	-90.46995442	21.71779058	-43.62472239	12.66545075	1.9917816	25.80328031	-0.57972927	0.28848317	0.084138005	0.038588106	0.163916268	0.002365307	0.002196089	0.011364724	0.041828553	0.108288512	0.026026895	0.165009202	0.006198712	0.002724991	0.002024956	0.011621356	0.013776916	0.016577462
12.51	-6.51285035	6.99659227	-6.86017345	0.57594822	10.93257291	-4.05823293	32.34159336	-1.11424958	-8.92769247	2.95298417	-6.80064693	-1.76944329	27.29463683	-29.39078231	-4.33878544	29.49935336	-92.39275009	22.01581245	-49.87051821	12.58198342	1.95369368	29.01736176	-1.39884538	0.24524384	0.088646649	0.031744603	0.166260858	0.002523329	0.002073723	0.011537452	0.033153218	0.098241961	0.02928442	0.177701025	0.006570489	0.002975263	0.002142	0.013555513	0.012579737	0.017044659
12.52	-7.21489253	7.11870466	-7.41989906	0.77672939	11.2038881	-2.12994293	32.20113482	-0.89699003	-7.53102346	1.88253066	-6.85327026	-1.01598492	28.89627256	-29.27455709	-3.92574646	29.35836094	-93.70564858	22.2054095	-55.15121	10.83461418	1.69458457	31.50004007	-1.75254818	0.07915631	0.088356698	0.024146212	0.161431857	0.002626448	0.001916066	0.011382436	0.024987398	0.087901518	0.033510842	0.190491011	0.007158719	0.003128977	0.002297243	0.015222766	0.013077091	0.017353342
12.53	-7.7197139	7.0275365	-7.15917517	0.83709307	11.26759336	-2.28904378	32.28950307	-0.69219551	-6.33197196	1.4861717	-6.79050826	-0.29470552	30.0669956	-28.68008793	-3.425472	28.93944242	-94.27683436	22.25652776	-58.89673908	7.78352473	1.21822347	32.92953195	-1.5589729	-0.16992623	0.084347796	0.018059333	0.151940523	0.002641163	0.001744839	0.011022067	0.019042553	0.078420078	0.038164277	0.202393564	0.007904777	0.003132755	0.002483377	0.016305716	0.015096582	0.017421901
12.54	-8.0063496	6.87685546	-7.11250366	1.38823036	11.09718408	-2.46267773	32.33383784	-0.49915803	-5.56285427	1.45763522	-6.42438351	-0.02665327	30.78731752	-27.54463977	-2.82929018	28.15993586	-93.97395819	22.1370355	-60.62780757	3.94374976	0.58971519	33.07176287	-0.84419391	-0.44513623	0.079083188	0.015580064	0.142499034	0.002560838	0.001578058	0.010662725	0.015871665	0.069957603	0.042438483	0.211295001	0.008689963	0.002973883	0.002668012	0.016447762	0.018115597	0.017240509
12.55	-9.6300444	6.81444353	-7.10596911	1.6044563	10.65002009	-3.61953078	31.15374997	0.0706228	-3.58954407	1.59595669	-6.99026921	-0.9757039	31.11411564	-25.86271622	-2.13960342	26.92823464	-92.67084235	21.81570109	-60.10413812	-0.16919706	-0.08800825	31.84209634	0.26574223	-0.68522229	0.075489347	0.017969993	0.137808812	0.002409338	0.001432777	0.010530656	0.014986084	0.062270255	0.045455596	0.215244089	0.009356138	0.002694773	0.002802795	0.015400346	0.021347598	0.016902657
12.56	-10.54427754	6.02637646	-7.17586101	2.33763788	10.91925215	-2.71017418	30.25483541	0.53237329	-2.91995248	2.09542006	-7.35867388	-1.12646675	31.17104712	-23.69243695	-1.37414657	25.15873856	-90.25722286	21.26581503	-57.44080283	-4.15616139	-0.70401658	29.34700495	1.57901128	-0.83659895	0.075769466	0.025255134	0.14029738	0.002233033	0.001328308	0.010788075	0.01533979	0.055463062	0.046501289	0.21331645	0.009760381	0.00238244	0.00284559	0.013208454	0.02389132	0.01660241
12.57	-11.01006323	5.69957608	-7.07760379	3.22457132	10.83533869	-2.47138345	29.84593183	0.77225665	-2.4026201	3.07688991	-7.11348885	-0.8953225	31.1197438	-21.14221057	-0.5673303	22.7927472	-86.65145255	20.46816107	-53.11786601	-7.78554142	-1.16566621	25.87365774	2.8873994	-0.8622564	0.080684949	0.036183386	0.149199267	0.002084033	0.001283472	0.011502673	0.015915489	0.050189179	0.045258836	0.20580167	0.009857289	0.002135076	0.002783823	0.010377761	0.024980927	0.016544064
12.58	-11.40186141	5.19049991	-6.97594805	4.16478011	10.45634236	-2.01142366	29.62163632	1.18540156	-2.28035437	4.13090645	-8.2709481	-0.18707661	31.11961016	-18.34840262	0.23059002	19.81947904	-81.81523293	19.41265442	-47.84174265	-10.98293258	-1.41446248	21.80883102	4.01300939	-0.74612647	0.089604802	0.048527941	0.161463172	0.002003099	0.001308847	0.012688007	0.016186175	0.047120534	0.042011873	0.194277567	0.009748821	0.002026918	0.00264018	0.007972376	0.024278484	0.016811311
12.59	-11.31517764	4.32542492	-7.65233691	5.73265814	11.24902432	-2.23620364	29.38858455	1.93762882	-2.64579148	3.87121658	-10.38482917	0.14854369	31.28705692	-15.45016694	0.95676883	16.29251352	-75.76917496	18.09916762	-42.3300512	-13.78244424	-1.42711156	17.52412502	4.83683848	-0.49266331	0.100934369	0.059640867	0.173691521	0.002011242	0.001399331	0.014357331	0.016299527	0.046250726	0.037620669	0.181242044	0.009633687	0.002087667	0.002455893	0.007556549	0.0220939	0.017305349
12.6	-11.71456292	3.88935635	-8.8127221	6.78987333	11.35691152	-2.17053848	28.71719293	2.23884278	-0.40806703	3.76749871	-11.88698839	-2.70435206	31.66207528	-12.56302805	1.54249255	12.34129996	-68.6082309	16.53907173	-37.16247687	-16.27553858	-1.20679035	13.30067647	5.30439404	-0.12272095	0.112438917	0.06705615	0.183668342	0.002109762	0.001532496	0.016526818	0.016951491	0.046718485	0.033141457	0.168697631	0.009667127	0.002298454	0.002265093	0.010878984	0.01939959	0.017788179
12.61	-11.65164749	3.11153764	-8.91173854	8.43205843	9.93904392	-2.01853907	28.19176779	2.69259645	-0.35384394	4.06060714	-12.83019508	-3.49224778	32.18263623	-9.75137723	1.92364728	8.17804026	-60.51454162	14.75875744	-32.75383362	-18.58100833	-0.77614862	9.32474531	5.4138873	0.33276281	0.121621911	0.06909344	0.19057574	0.002284439	0.00167525	0.01915659	0.019032568	0.047288014	0.029319733	0.15684743	0.009826296	0.002598075	0.002078819	0.01928902	0.017572005	0.017999911
12.62	-12.19957763	1.9102821	-9.87992462	9.84332037	9.48229088	-0.18435408	27.09152507	3.49239128	0.02708468	4.39955689	-14.87551213	-5.73885591	32.674461	-7.0083952	2.05250004	4.09268402	-51.76173832	12.80425119	-29.37260619	-20.82581147	-0.17556176	5.71692549	5.19749989	0.84002257	0.126484339	0.06543946	0.194224777	0.002508256	0.001796695	0.022063357	0.023180183	0.046991492	0.026315433	0.144238032	0.00988622	0.00289837	0.001891378	0.033068023	0.01795316	0.017783098
12.63	-11.92793149	0.72015182	-9.75203111	11.86269662	8.04727207	-1.61391584	26.70517218	4.16994072	-1.41137181	4.88077523	-14.51247385	-4.29663144	32.86837879	-4.26461072	1.90803841	0.4257121	-42.70431591	10.74405751	-27.12928733	-23.11583519	0.54032286	2.55101457	4.70458953	1.36924786	0.126442064	0.05726944	0.194586481	0.00274187	0.001880755	0.024897041	0.029431358	0.045449781	0.023815248	0.129229561	0.009548501	0.003112213	0.001705075	0.05097914	0.021390871	0.017136133
12.64	-11.88824946	-0.28121673	-9.61949106	13.89978146	6.79024757	-2.30194459	26.06880362	4.77960224	-0.62232681	5.76013993	-15.18818902	-6.45561155	32.45922362	-1.42085492	1.50290883	-2.48697342	-33.74958138	8.66792835	-25.95578567	-25.50256666	1.31252116	-0.13898908	3.98976013	1.89925218	0.122703851	0.046672332	0.192029246	0.002935352	0.00193	0.027230095	0.037126169	0.042874787	0.021398783	0.111696553	0.008651742	0.003194709	0.001556528	0.070318347	0.027916861	0.01618442
12.65	-11.17038511	-1.77419109	-8.60324979	16.78983784	6.00267351	-2.74821669	25.96763858	5.89146873	0.31850311	6.98534375	-14.58896899	-8.22012011	31.16779592	1.55383145	0.88741123	-4.38144	-25.3143226	6.6777251	-25.62593868	-27.97514475	2.08910312	-2.34836442	3.10466812	2.41908721	0.117688466	0.035817316	0.187550212	0.003036876	0.001957536	0.028668873	0.045021501	0.039875443	0.018899107	0.093563574	0.007299279	0.003193067	0.001529093	0.087595338	0.036691813	0.015112851
12.66	-10.35197328	-2.46821756	-8.1792635	19.45299457	3.12493749	-1.27761403	25.65849676	6.10167937	0.78098341	7.85398629	-14.43924333	-8.71460124	28.82310474	4.52580822	0.14758468	-5.13512488	-17.77128864	4.87025841	-25.81325552	-30.48900434	2.82959217	-4.08912486	2.09264879	2.92696821	0.11385153	0.026309605	0.182445604	0.00300985	0.001974922	0.028901658	0.051479684	0.03716632	0.016567986	0.077986837	0.005810477	0.003295005	0.001743405	0.099703949	0.046262204	0.014109693
12.67	-8.62821909	-3.20738735	-8.14835101	22.79266701	1.78680219	-2.92064423	25.64968404	6.38645271	1.05744037	8.63636736	-13.66612358	-8.97306868	25.49329751	7.23421991	-0.61303795	-4.82209374	-11.39574376	3.31871943	-26.15192042	-33.003198	3.50179631	-5.38411278	0.98600397	3.42757871	0.112577617	0.018964595	0.17775342	0.00285193	0.001986423	0.027743905	0.054782389	0.035260548	0.014993484	0.068096465	0.004567765	0.003859079	0.002327114	0.105278988	0.055059083	0.013349169
12.68	-8.52606994	-4.19555826	-9.38688885	25.54259698	-2.01375497	-2.12758525	23.89631867	6.86192867	1.86780788	8.80069934	-13.1609413	-10.5230557	21.42834067	9.21520694	-1.26769314	-3.69581162	-6.33126554	2.0539315	-26.28753832	-35.49380872	4.07842607	-6.26689212	-0.19458676	3.92878137	0.11380683	0.013995254	0.174050666	0.002606226	0.001991593	0.025227104	0.053673934	0.034236269	0.014812039	0.065824972	0.003861259	0.005409837	0.003372538	0.106034021	0.061946614	0.013004424
12.69	-7.36887087	-5.19624027	-9.96746087	28.68225718	-5.75697907	-1.8397255	22.94299724	7.22935044	2.21056639	8.9704972	-13.20388486	-10.01007878	17.11685779	10.11187334	-1.70284876	-2.15263034	-2.57931374	1.0688584	-25.92347277	-37.94333073	4.53775167	-6.78173202	-1.43901657	4.43849543	0.116821815	0.011351086	0.171347581	0.002350464	0.001992086	0.021661035	0.047939717	0.033701559	0.016357169	0.07111104	0.003792477	0.008577699	0.004894299	0.107577417	0.06658723	0.013277581
12.7	-5.71280447	-6.01161909	-9.1317426	32.09070946	-7.9032661	-3.2754673	22.17732453	7.56666668	2.30901172	8.97506764	-12.69383153	-10.63697816	13.188755	9.85502836	-1.85747165	-0.64016472	-0.01794612	0.33250021	-24.86615336	-40.32603688	4.86570882	-6.98064113	-2.74524687	4.96202803	0.121715221	0.010936791	0.168911972	0.002164274	0.001995679	0.01760512	0.038645867	0.032982017	0.019436943	0.08186731	0.004260985	0.013958426	0.006800127	0.118571789	0.069463505	0.014417412
12.71	-3.00271706	-6.37768498	-8.0627817	35.86792571	-10.581671	-5.80745474	22.14548558	7.48249156	1.71264433	8.7919953	-11.85467526	-9.87812678	10.14243206	8.57647825	-1.7206422	0.47371427	1.55755634	-0.19724516	-23.05725578	-42.59951859	5.05660639	-6.91837372	-4.11612648	5.5000936	0.130342193	0.012651691	0.165281792	0.002094155	0.002013894	0.013729485	0.027791545	0.031448694	0.023360952	0.094873142	0.00502934	0.021885104	0.008892149	0.147685882	0.071501258	0.016656547
12.72	-1.42189833	-7.21552102	-8.02517887	39.19803357	-13.29339057	-6.15858592	21.18350433	7.86782513	2.27048947	8.59081472	-11.51966904	-11.39990339	8.27685729	6.61403454	-1.35067761	0.96370783	2.38772038	-0.558406	-20.57253761	-44.69865649	5.11280293	-6.64895402	-5.5567795	6.04828062	0.145749152	0.016316437	0.158554373	0.002133357	0.002055199	0.01060465	0.017554609	0.02881285	0.02720649	0.10709242	0.005832461	0.032171292	0.010914184	0.199465184	0.073568855	0.020062098
12.73	0.21189161	-7.70751467	-7.71169883	42.31433712	-15.98685745	-7.10088963	20.28750306	7.97490726	2.25235553	8.32852708	-10.85433629	-11.23183944	7.67903422	4.45243041	-0.8814642	0.77455534	2.70667886	-0.7777858	-17.59028869	-46.52957949	5.04438498	-6.22453685	-7.0729557	6.59840758	0.170239046	0.021558088	0.147081769	0.00222599	0.002116278	0.008521134	0.009566051	0.025208734	0.030211149	0.116651366	0.00648248	0.043938248	0.01263979	0.270959972	0.076266025	0.024401164
12.74	1.36789187	-7.78686673	-7.46151198	45.07139122	-17.15092879	-7.08288678	18.98225268	7.96517236	2.68933395	7.95727694	-10.67657231	-10.59244682	8.13351669	2.49133593	-0.45576055	0.02805177	2.71069407	-0.87692667	-14.36027532	-47.97543348	4.86973007	-5.69251221	-8.66962684	7.1408285	0.20320405	0.027722829	0.130269569	0.002293368	0.002176738	0.007435376	0.004534162	0.021040335	0.032108309	0.123163464	0.006929596	0.055638328	0.013963968	0.350732862	0.080044188	0.029125873
12.75	3.64763941	-8.1189751	-6.26487881	48.3238596	-18.64983408	-9.77409282	18.4171137	7.88669015	1.54682957	7.85057899	-9.92921096	-9.69993768	9.25622769	1.02740602	-0.20205165	-1.04556271	2.54612586	-0.87554831	-11.19086948	-48.93040375	4.61780492	-5.08860404	-10.34911505	7.66619798	0.239847608	0.033873923	0.108963941	0.0022694	0.002202556	0.007066105	0.00229282	0.016785629	0.033180735	0.127236898	0.007247815	0.065360777	0.014934223	0.421338414	0.085420604	0.033489213
12.76	5.00109484	-8.76135305	-5.30640414	51.04150805	-19.48275185	-13.13586468	16.54540837	8.4650281	2.6066935	6.30583394	-10.57353045	-10.49470923	10.60816572	0.23370364	-0.2096761	-2.18067002	2.31021744	-0.79499771	-8.43032079	-49.35297833	4.32881878	-4.43064487	-12.10904775	8.16633783	0.271714353	0.038930956	0.085367547	0.002129722	0.002160819	0.007070012	0.002122967	0.012913847	0.033965378	0.129434905	0.007550318	0.071430153	0.015697369	0.464970837	0.09310942	0.036706728
12.77	6.38416459	-8.68917216	-4.69609349	53.36086381	-19.31116233	-14.08008212	15.04808165	8.38842181	3.66879117	5.30173527	-10.28495035	-10.54846293	11.77582005	0.1288434	-0.50040945	-3.14273221	2.05951891	-0.65982707	-6.39708173	-49.30217163	4.04589368	-3.72051891	-13.94108827	8.63480634	0.289554497	0.041970234	0.06241624	0.001903312	0.002041518	0.007192414	0.003136776	0.009863039	0.034855041	0.129606743	0.007899085	0.07307199	0.016415041	0.470252987	0.103915347	0.038103712
12.78	7.8872968	-8.28793205	-3.5013645	55.51467427	-19.5184869	-17.33512941	13.82168034	8.18186674	3.75129391	4.84584852	-10.20701757	-11.25306443	12.45913161	0.57988893	-1.01695742	-3.78213707	1.82208939	-0.49658628	-5.25401808	-48.92824698	3.79684422	-2.95645285	-15.83084327	9.06736244	0.287407206	0.042539479	0.042779745	0.001662535	0.001874319	0.007336537	0.004574503	0.007978631	0.035895891	0.127202222	0.008263226	0.070748688	0.01718367	0.436998546	0.118310261	0.037282434
12.79	9.22801052	-7.29208595	-2.33242733	57.34418564	-17.1168963	-17.98261883	13.03932722	7.36387026	1.87402033	5.46058611	-8.17626243	-9.62713854	12.57374662	1.40470297	-1.65873309	-4.06862927	1.60947933	-0.32947861	-4.90177067	-48.41481647	3.57731457	-2.14757328	-17.75871401	9.46208645	0.265403567	0.040748045	0.028025385	0.001496735	0.00172976	0.007548989	0.00594888	0.007426741	0.036860932	0.122227154	0.008542269	0.065982399	0.017981266	0.376115957	0.136032314	0.034365174
12.8	11.97591899	-6.28042231	-2.18341047	59.6332063	-17.42331479	-19.74676232	13.93792695	6.5387983	0.41059378	7.0873866	-5.91339066	-7.44368425	12.18370109	2.37519776	-2.28089147	-4.06075675	1.42373634	-0.17972549	-4.99258351	-47.89186792	3.34984047	-1.31683042	-19.7016169	9.81913237	0.229263128	0.037076526	0.018314929	0.001481282	0.001700645	0.007945736	0.007047948	0.008150704	0.037459243	0.115835546	0.008641953	0.060785168	0.018683181	0.304699624	0.156012963	0.030253934
12.81	11.50500957	-1.89998334	-0.48775437	58.42351665	-16.89584055	-21.96931225	12.92352269	3.33763171	-0.54209349	8.06893742	-3.75153865	-5.07250472	11.40513997	3.26071175	-2.72040066	-3.85296307	1.26121613	-0.06385412	-5.08965993	-47.37146113	3.06312966	-0.48579062	-21.63554614	10.14007408	0.187169726	0.032127358	0.012703839	0.001653224	0.001868909	0.008617256	0.007853951	0.00989814	0.03752443	0.110133694	0.008549399	0.057042568	0.019148078	0.239153195	0.176384279	0.026781667
12.82	13.76759151	-3.2131274	-1.33648709	60.57357702	-15.4246649	-21.68272845	12.23837592	4.2167305	-0.27465135	7.46101216	-3.7663433	-5.18484566	10.34946315	3.86538753	-2.84404363	-3.52324333	1.11518395	0.00810238	-4.87973413	-46.76568913	2.6799929	0.34777159	-23.53851499	10.42673605	0.146515089	0.026496093	0.009792251	0.002000467	0.002270356	0.00955583	0.008441451	0.012291635	0.037141955	0.107670107	0.008355462	0.056099909	0.019314708	0.189688423	0.194326747	0.026637403
12.83	17.4744044	-6.40944677	-2.52926793	63.60620956	-13.69034078	-22.16209909	11.93559844	6.62320777	1.68536641	5.89758793	-5.05503264	-7.91967184	9.13533839	4.07844974	-2.60903495	-3.1063363	0.97845923	0.03438177	-4.289797	-45.97539695	2.19430801	1.21804607	-25.39325392	10.68005895	0.112172106	0.020758554	0.008287987	0.002466789	0.0028715	0.010630264	0.008897799	0.014895105	0.036714561	0.111122795	0.008227923	0.058558766	0.01925213	0.158526191	0.206336615	0.032952219
12.84	18.77367841	-6.26358097	-2.63623471	64.18490974	-12.84087127	-22.46310273	11.02045999	6.56599694	1.61334112	5.77228286	-4.79690815	-7.91343514	7.87686599	3.90854357	-2.08332194	-2.59364298	0.84516315	0.02156293	-3.43858633	-44.96488809	1.62693148	2.17589931	-27.18930789	10.90008811	0.086161271	0.015484582	0.007273779	0.002967419	0.003569146	0.011607896	0.009276474	0.017260182	0.036972321	0.123226263	0.008374688	0.064242392	0.019185711	0.14186429	0.209500853	0.048506129
12.85	20.30793198	-5.97724024	-2.64516403	64.46183311	-10.40140003	-21.05156763	10.51587818	6.32341014	0.98972273	5.70744824	-3.89292274	-6.23440733	6.63933034	3.47007559	-1.40667349	-1.95528957	0.71151356	-0.01766396	-2.50465677	-43.77318208	1.0095885	3.26452811	-28.92444124	11.0873657	0.067961741	0.011186511	0.00625349	0.003406324	0.00421497	0.01221169	0.009574645	0.01897427	0.038977091	0.146721487	0.009024445	0.072264154	0.019505487	0.133406326	0.203189143	0.074651557
12.86	21.34543261	-5.6889604	-2.23426619	64.51961347	-8.86550603	-19.53113285	9.14664125	6.29587893	1.02675115	5.02114565	-3.58247509	-5.85806657	5.43611752	2.92971843	-0.73169043	-1.17183793	0.57680549	-0.06810636	-1.63123831	-42.48661023	0.37231782	4.50472694	-30.6052934	11.24472454	0.055313641	0.00818954	0.00508105	0.003695193	0.004660454	0.012212067	0.009725667	0.019731007	0.044016596	0.183814211	0.010400838	0.081219049	0.020685088	0.127353471	0.189552863	0.110247162
12.87	22.37411711	-5.65574558	-2.44924233	64.07096908	-6.82753777	-18.51018447	8.1789563	6.34567963	1.04671526	4.68811045	-3.36868806	-5.17944414	4.2663406	2.44200641	-0.18031972	-0.25767728	0.44431624	-0.11579372	-0.89719167	-41.20615046	-0.26047469	5.89270767	-32.24711843	11.37831199	0.045490058	0.006528143	0.003834655	0.003776817	0.004806852	0.011531021	0.009617832	0.019418256	0.053127954	0.234527494	0.012649742	0.08960587	0.023074341	0.1199642	0.172127612	0.151034787
12.88	23.78506228	-5.01987167	-2.2775132	63.33620661	-5.57752929	-17.01736498	7.70055776	5.93954418	1.73872992	4.50942931	-2.81194755	-5.31629934	3.14545167	2.10569003	0.17484514	0.73390351	0.32064059	-0.15049414	-0.32385726	-40.02170744	-0.86998969	7.40484702	-33.87249057	11.49748102	0.036513623	0.005955629	0.002683189	0.003644431	0.004634484	0.010289339	0.009163022	0.018173026	0.066233588	0.294268282	0.015706506	0.096347294	0.026658866	0.109740421	0.153832689	0.190031527
12.89	25.25305207	-4.83641904	-2.57496307	62.30394084	-5.07646153	-16.03968776	7.04043986	5.81191092	1.80626562	3.83595422	-2.94980911	-4.86353502	2.11254462	1.95815469	0.30788525	1.72300314	0.21334001	-0.16652593	0.10468887	-38.99961802	-1.44343264	9.0057341	-35.5090417	11.61382589	0.02768578	0.00605625	0.001783418	0.003342507	0.004197023	0.008752997	0.008397673	0.016358439	0.081363489	0.352313691	0.019166699	0.100970129	0.030960135	0.096937743	0.136136786	0.219282689
12.9	26.55362676	-4.32938224	-3.03277268	61.1478469	-3.52451463	-14.18296333	6.72193856	5.32039632	2.08340205	3.81878759	-2.31645066	-4.27190235	1.22151682	1.99925085	0.22580645	2.62453849	0.12840305	-0.16238405	0.42449303	-38.18467358	-1.9752832	10.65591423	-37.18644525	11.73972262	0.019368641	0.006384592	0.001221347	0.002948275	0.003594608	0.007222385	0.007553524	0.01447022	0.094665171	0.393113101	0.022286475	0.103401759	0.035161909	0.082815914	0.119695891	0.232596385
12.91	27.68491537	-4.40130262	-3.22772067	59.40068498	-3.25776071	-13.29057271	6.08507104	5.4407248	2.47008913	3.4353651	-2.02098882	-4.28394124	0.52498151	2.21659448	-0.04301589	3.36979674	0.06867161	-0.13992658	0.6880785	-37.60666301	-2.46818053	12.31618216	-38.93307595	11.88666447	0.012400447	0.006577123	0.000996675	0.002545968	0.002946704	0.005936665	0.007049811	0.012988888	0.101578601	0.401212927	0.024189365	0.103714131	0.038417219	0.0688801	0.105291532	0.228040349
12.92	28.34058793	-4.22522426	-3.23535032	57.96418145	-3.19190118	-13.67065924	5.11114408	5.46294638	2.4285057	2.77962986	-1.92829642	-3.36201493	0.06752599	2.6004014	-0.45741112	3.92012701	0.0339822	-0.10336343	0.96346811	-37.27601738	-2.93209149	13.94985729	-40.77300001	12.06367445	0.007542515	0.006434487	0.001041336	0.002203833	0.002370058	0.005037777	0.007402956	0.012235739	0.098868934	0.368290388	0.024217355	0.101860702	0.040134266	0.056359766	0.093883591	0.208670587
12.93	29.35619072	-3.99416554	-3.49519453	56.23609829	-2.58692887	-13.61822905	4.42997836	5.36297505	2.46033228	2.45410208	-1.61623818	-3.06147917	-0.12775107	3.12065709	-0.96052161	4.27263836	0.02302105	-0.05908377	1.31958596	-37.1693436	-3.38021573	15.52657413	-42.72381283	12.27598095	0.005169612	0.005987657	0.001255145	0.001958735	0.001957784	0.004593318	0.009089284	0.012298718	0.086419933	0.298491927	0.022243219	0.097367031	0.040021415	0.045920047	0.085859116	0.180831829
12.94	30.08883944	-3.64657725	-3.87988884	54.15632472	0.05707557	-11.54251734	3.74794069	5.04753	2.93739547	2.24897034	-1.00871256	-3.22773883	-0.05399621	3.71878539	-1.48742288	4.45072684	0.03553116	-0.01463631	1.80509945	-37.22788986	-3.82283852	17.02664293	-44.79534031	12.52406953	0.005210275	0.005554069	0.001542091	0.001812573	0.001758103	0.004634181	0.012402057	0.013037618	0.067477037	0.207724342	0.01874536	0.089453699	0.037959214	0.037639747	0.080601329	0.151318472
12.95	31.01192009	-3.37878829	-3.90852384	52.0718414	0.13315222	-12.38010303	3.24921414	4.99616484	3.52454163	1.91792834	-0.96632453	-3.78870873	0.26236704	4.29369935	-1.96619414	4.49615084	0.07156414	0.02207984	2.44135143	-37.38259208	-4.26389502	18.44198065	-46.98897043	12.8032884	0.007235758	0.005772621	0.001838111	0.001741085	0.001762156	0.005161791	0.017334985	0.014136861	0.04715555	0.116722287	0.014585887	0.077872651	0.034003977	0.031283027	0.076961533	0.125181863
12.96	30.92579062	-3.15940705	-4.2704871	49.43606268	1.45251757	-10.34246083	2.23074575	4.75178106	3.22153951	2.04099723	0.39795358	-2.45680357	0.75176024	4.71359518	-2.3257065	4.46217485	0.12864858	0.04393262	3.2257613	-37.58699668	-4.70179114	19.7746593	-49.29778669	13.10416043	0.010601244	0.007574071	0.00212407	0.001708236	0.001911996	0.006126097	0.023544401	0.015192895	0.030330608	0.042929023	0.010663121	0.063737092	0.028584375	0.026684947	0.07427129	0.104800286
12.97	31.89451796	-3.20346276	-4.39621058	46.90524559	0.29735397	-10.81064839	1.74534975	4.95047878	4.5052862	1.62687934	0.23491628	-4.01358349	1.31807249	4.85710384	-2.51271464	4.4039455	0.20061953	0.04580033	4.12842268	-37.82876064	-5.13088457	21.03606399	-51.70807114	13.41342762	0.014585325	0.012021819	0.002416361	0.001679512	0.002125608	0.007408881	0.030447117	0.01584159	0.020028164	-0.004460639	0.007652953	0.049385507	0.022572894	0.023951911	0.073167247	0.090095841
12.98	32.42132396	-3.10048235	-4.61069192	44.13273771	0.13146207	-10.40671481	1.21205135	4.93529108	4.72000172	1.41033567	1.19267856	-3.54621968	1.78905822	4.55439972	-2.47347933	4.39104643	0.27888062	0.02222623	5.09417539	-38.11517348	-5.54203614	22.24315187	-54.20219431	13.7157875	0.018494597	0.019987086	0.002738264	0.001632578	0.002325492	0.008839455	0.037421241	0.015887952	0.016827059	-0.025176572	0.005945148	0.037292184	0.016993744	0.023297675	0.07540609	0.079547914
12.99	32.54740303	-3.15590399	-4.87910962	41.19926111	0.12185543	-11.45077791	0.39371169	5.12335209	5.25431367	1.22484757	1.27284253	-4.05103605	1.97228127	3.69337096	-2.19376689	4.49312173	0.35453742	-0.02929077	6.06793779	-38.45612625	-5.92444748	23.40950519	-56.76191393	13.99618082	0.021735065	0.031709357	0.003089978	0.001563694	0.002458481	0.010230775	0.043954036	0.015351577	0.019229584	-0.025415103	0.005752343	0.028909418	0.012591123	0.024651198	0.082524097	0.071483885
13	32.6993483	-3.08476678	-5.68543201	38.02518089	-0.77227824	-10.67380834	-0.24246957	5.05718837	5.06451978	1.16111842	2.15537792	-3.45936292	1.68238059	2.2676633	-1.70897054	4.77458706	0.41854378	-0.10601012	7.02363946	-38.86468114	-6.26923783	24.53773009	-59.37097774	14.2422794	0.023887699	0.046416409	0.003436091	0.001486103	0.002502429	0.011413262	0.049613312	0.014405377	0.024642638	-0.014141013	0.007273229	0.024197624	0.00959671	0.027357247	0.094286376	0.064970407
13.01	33.23510296	-3.34341739	-5.78470488	34.99506127	-1.66243992	-9.72615035	-0.55540458	5.57773649	5.0804543	1.10967214	2.42068724	-3.46304624	0.71108906	0.3277921	-1.07816805	5.29875101	0.45947307	-0.20083445	7.97198749	-39.36926306	-6.57251149	25.6183438	-62.01661245	14.44661024	0.024795412	0.062269921	0.003718839	0.001421258	0.002462994	0.012267871	0.053912394	0.013300819	0.030464011	0.000236058	0.010767625	0.021977929	0.007796297	0.030236976	0.108083269	0.059939621
13.02	33.10084775	-3.56894597	-6.93392329	31.77260443	-1.54324808	-7.08046638	-1.30589466	5.66046081	4.68885427	0.9661007	3.10486496	-2.22177022	-1.10612572	-1.96899117	-0.38343248	6.11524243	0.46414605	-0.30191216	8.95034399	-40.0187657	-6.83616574	26.63308934	-64.68990187	14.60761783	0.024610713	0.076837446	0.00388834	0.001389224	0.002366807	0.01276866	0.056307408	0.012325062	0.034832165	0.011910355	0.016494172	0.020745186	0.006779685	0.032002281	0.119615366	0.056763343
13.03	33.49362541	-3.73018226	-7.01689669	28.55769242	-1.60759448	-7.9846645	-1.65203121	6.1183368	4.6092099	0.89736356	3.41386597	-2.13948885	-3.74883752	-4.24260358	0.26540626	7.22786686	0.42064645	-0.39135755	10.00417666	-40.87235332	-7.06575341	27.56060885	-67.3850798	14.72916002	0.023754687	0.087977177	0.00392929	0.001402863	0.002251603	0.013006857	0.056425234	0.011752207	0.03692657	0.018280508	0.024583079	0.019401937	0.006182899	0.031726812	0.124326944	0.055752611
13.04	32.70780202	-3.35012115	-7.72386318	24.96782179	-2.85836704	-8.23401623	-2.90985395	5.91477168	4.67720592	0.80686038	4.1265056	-1.87209324	-7.06706884	-6.04699317	0.78520495	8.60694546	0.31906539	-0.45125478	11.16436465	-41.97863076	-7.26618433	28.38347714	-70.09790775	14.81868486	0.022794568	0.094646767	0.003866572	0.001465119	0.002153602	0.013143326	0.054291446	0.011786602	0.036889221	0.019421383	0.034931134	0.017529777	0.005805419	0.029149376	0.119143258	0.056919566
13.05	32.99682431	-3.60426619	-8.10447994	21.77625683	-3.67496406	-7.56229107	-3.2664263	6.61154226	4.63135358	0.82044539	4.56091991	-1.93780553	-10.74395972	-6.92856602	1.13037891	10.17858248	0.15407041	-0.46562777	12.42925022	-43.35279176	-7.43793581	29.09302537	-72.82340585	14.88504306	0.02229163	0.097263611	0.003752261	0.001568585	0.002098103	0.013292923	0.050354166	0.012523694	0.03549894	0.016981347	0.047181241	0.01524312	0.005594027	0.024789592	0.104040703	0.05996943
13.06	32.24522705	-3.4353743	-10.13465933	18.14360573	-4.12002541	-4.88659674	-4.2736489	6.37983488	4.6401603	0.76632558	5.03162313	-1.66481849	-14.24387154	-6.49109838	1.29634956	11.79948258	-0.07034617	-0.42240984	13.75827884	-44.96005537	-7.57562719	29.68937034	-75.55305139	14.93674049	0.022678743	0.09744483	0.003646479	0.001699154	0.002095706	0.013414266	0.045388188	0.013921468	0.033804593	0.013059402	0.060806989	0.012882781	0.005552117	0.019811428	0.082364373	0.064300288
13.07	32.09480468	-3.32162097	-11.14363739	14.85388875	-4.9409018	-3.55165982	-4.80913932	6.62114987	4.37801329	0.80940131	5.50055221	-1.40843396	-17.04763756	-4.79837773	1.34539404	13.28100284	-0.33946254	-0.32614155	15.07459109	-46.71049583	-7.66835798	30.17844121	-78.27148083	14.9807753	0.024192721	0.09721819	0.003596878	0.001843016	0.002141916	0.013275011	0.040354469	0.015758476	0.032851054	0.009421104	0.075192553	0.010752337	0.005649448	0.015609763	0.059552835	0.069025739
13.08	31.64236484	-3.01894497	-12.03407128	11.47017606	-4.79174417	-3.93241799	-5.57273286	6.5481872	4.53482869	0.85346003	5.85875549	-1.23515036	-18.65576683	-2.25490492	1.34591937	14.38259749	-0.62373909	-0.19515531	16.27269177	-48.46572997	-7.70080165	30.56850486	-80.95276916	15.02185513	0.026847356	0.098276029	0.003631057	0.001991629	0.002218982	0.012538471	0.036181423	0.017614535	0.033509345	0.007144863	0.089590774	0.008990398	0.00578602	0.013289495	0.041129589	0.073093389
13.09	30.49420123	-2.67500772	-13.58977825	8.02933791	-4.73542863	-2.48113984	-6.92108263	6.49646838	4.46877535	0.81872548	5.97384983	-1.29829139	-18.6715098	0.49563494	1.33760098	14.8314967	-0.8816276	-0.05751343	17.23033704	-50.05913486	-7.65519926	30.86681448	-83.55643727	15.06181353	0.030405158	0.101612698	0.00376315	0.002141684	0.00229947	0.01096907	0.033503775	0.018947234	0.036335488	0.006583213	0.103003178	0.007579055	0.005825503	0.013249372	0.030785483	0.075422571
13.1	30.37293379	-2.293441	-13.84880397	5.0554886	-4.43577497	-3.92564703	-7.35302158	6.49192177	4.24753465	0.98689032	6.68985858	-0.70576781	-16.86443055	2.76992492	1.31719394	14.3685795	-1.06884088	0.05754122	17.82242486	-51.32880708	-7.51463394	31.07709673	-86.02367355	15.09920631	0.034329656	0.107361501	0.003996079	0.002291557	0.002352872	0.00867395	0.032480506	0.019259825	0.041413699	0.007492049	0.114221134	0.006438396	0.005665442	0.015033469	0.029262663	0.075041215
13.11	30.40981848	-2.12145601	-14.31302965	2.60388413	-5.12574427	-1.2029729	-7.5398288	6.60834695	3.82317706	1.22079796	7.14515992	-0.33758478	-13.17848854	4.07882808	1.25229353	12.80526106	-1.15111988	0.12974259	17.93453728	-52.14746975	-7.26710921	31.19893351	-88.27469472	15.12919905	0.037807116	0.11477249	0.004308775	0.002437175	0.00235637	0.006257924	0.03278532	0.018300932	0.048272011	0.009257436	0.122361826	0.005518904	0.005286037	0.017539753	0.034499195	0.071418445
13.12	30.61930463	-1.95312309	-14.04340287	0.96907211	-4.84745841	-1.17996146	-7.82449066	6.77255223	3.76692674	1.51183884	7.69931892	-0.4776426	-7.70959309	4.2644811	1.11049783	10.07548229	-1.11454861	0.15381775	17.47723426	-52.43039979	-6.90910439	31.22868954	-90.20818197	15.14368933	0.039964827	0.122332978	0.004644579	0.002569282	0.002306795	0.004799999	0.033767819	0.016227427	0.055994456	0.011167994	0.127858337	0.004823865	0.004752836	0.019517124	0.042882791	0.06501024
13.13	31.68174758	-1.94286184	-13.04534443	0.43106267	-4.8942028	-0.42627181	-7.46045016	7.24127499	2.697504	2.1896676	8.0251315	0.05726749	-0.683295	3.48888965	0.88146273	6.26596971	-0.96805375	0.13861711	16.40222616	-52.1199883	-6.44649101	31.16039684	-91.70323691	15.13133139	0.040216927	0.128008613	0.004923264	0.00267141	0.002226767	0.005619422	0.034704495	0.013636941	0.063528551	0.012662545	0.133210553	0.004375319	0.004182836	0.020108987	0.050939066	0.057548235
13.14	33.09727498	-2.44734858	-12.18091239	0.28833231	-3.68484446	-0.61487955	-6.7187255	8.05263209	2.5430734	2.74651616	7.40810741	-0.36888448	7.52120946	2.08651955	0.58115979	1.62288882	-0.73797989	0.10023723	14.71685415	-51.16204774	-5.89161243	30.98527496	-92.62373502	15.07724248	0.038491645	0.12967682	0.005069731	0.00272141	0.002155505	0.009849856	0.035055136	0.011424525	0.069987325	0.01345928	0.142538721	0.004166793	0.003692633	0.019150958	0.056559415	0.051562788
13.15	33.25425881	-2.2556507	-11.95715357	0.23626015	-2.78878086	-0.9426163	-7.0916548	7.96525972	2.65646566	3.22895138	7.67814715	-0.35787576	16.33643883	0.37603177	0.24205219	-3.47208985	-0.45805868	0.05373459	12.48928575	-49.493526	-5.25927982	30.69032606	-92.82489047	14.96280369	0.035170938	0.125705043	0.005035548	0.002699729	0.002128296	0.017925041	0.034626734	0.010512414	0.07481152	0.013535921	0.159704092	0.004136556	0.003350313	0.017099339	0.059248919	0.049287993
Gait 3
Angles (deg)													Torques (Nm)												EMGs
time	hip_flexion_r	hip_adduction_r	hip_rotation_r	knee_angle_r	ankle_angle_r	subtalar_angle_r	hip_flexion_l	hip_adduction_l	hip_rotation_l	knee_angle_l	ankle_angle_l	subtalar_angle_l	hip_flexion_r_moment	hip_adduction_r_moment	hip_rotation_r_moment	knee_angle_r_moment	ankle_angle_r_moment	subtalar_angle_r_moment	hip_flexion_l_moment	hip_adduction_l_moment	hip_rotation_l_moment	knee_angle_l_moment	ankle_angle_l_moment	subtalar_angle_l_moment	soleus_r	tibant_r	gasmed_r	vaslat_r	recfem_r	bicfem_r	semiten_r	glutmed_r	soleus_l	tibant_l	gasmed_l	vaslat_l	recfem_l	bicfem_l	semiten_l	glutmed_l
13.13	30.26051439	-1.60251543	-7.25083478	0.50965041	-5.52336937	-5.34757661	-4.33101828	3.96569936	4.33925591	3.25892636	8.00555111	-9.69396848	NaN	NaN	NaN	NaN	NaN	NaN	NaN	NaN	NaN	NaN	NaN	NaN	0.03980184	0.165153691	0.004039941	0.002847198	0.002111609	0.007917597	0.028824622	0.017260421	0.024354527	0.052888608	0.017698948	0.008676187	0.005710394	0.032223404	0.114500073	0.122427182
13.14	30.46859646	-1.55410017	-6.46088601	0.36108456	-5.25636246	-5.0397983	-4.37323384	3.8854997	4.21877935	4.21342288	8.65383331	-9.96392879	NaN	NaN	NaN	NaN	NaN	NaN	NaN	NaN	NaN	NaN	NaN	NaN	0.040480014	0.151790524	0.003896729	0.002661426	0.002085256	0.012245044	0.029821845	0.013982655	0.028635521	0.052419313	0.030285959	0.008227189	0.005065751	0.027490639	0.095906782	0.134482676
13.15	30.5839769	-1.49849646	-5.8489442	0.31786116	-4.97657337	-4.66449122	-4.32130372	3.83775465	3.85862778	5.22700541	9.1804829	-10.04106433	NaN	NaN	NaN	NaN	NaN	NaN	NaN	NaN	NaN	NaN	NaN	NaN	0.039946522	0.135093484	0.003726127	0.002464576	0.002095625	0.018955857	0.030395518	0.011646864	0.033271492	0.048217445	0.045732097	0.008159407	0.004726109	0.023007416	0.079047022	0.138805797
13.16	30.33232734	-1.53850295	-5.70429088	0.32160406	-5.01461546	-4.56244105	-4.57755511	3.83611902	3.7995253	5.72498829	9.1903349	-9.93710978	NaN	NaN	NaN	NaN	NaN	NaN	NaN	NaN	NaN	NaN	NaN	NaN	0.037730774	0.117025675	0.003506967	0.002309099	0.002124572	0.02757257	0.030392276	0.010576984	0.037640793	0.040448371	0.062268096	0.008125452	0.004589129	0.019888561	0.067182832	0.1349463
13.17	29.21096904	-1.23158617	-5.70717431	0.36272165	-5.88198409	-4.46448321	-5.75801191	3.33373027	0.5896475	5.89380735	10.21104267	-5.31137807	NaN	NaN	NaN	NaN	NaN	NaN	NaN	NaN	NaN	NaN	NaN	NaN	0.033806948	0.098854529	0.003231066	0.002219425	0.002153596	0.037236065	0.029984241	0.010881511	0.041406267	0.030554762	0.077806123	0.007876939	0.004549854	0.018659867	0.062496495	0.124847967
13.18	28.62237134	-1.43402316	-6.04615811	0.43496702	-8.23858216	-4.81466803	-6.23475576	3.35239911	0.13521332	6.56876069	10.1627383	-5.2609817	NaN	NaN	NaN	NaN	NaN	NaN	NaN	NaN	NaN	NaN	NaN	NaN	0.028602853	0.081241202	0.002902717	0.002188388	0.002175051	0.047190931	0.030019323	0.012417204	0.044529632	0.020516773	0.090586367	0.007345675	0.004535997	0.019289262	0.066205941	0.111615808
13.19	28.04372202	-0.89638057	-7.02687965	0.42465382	-10.79849345	-5.7701678	-6.47809985	2.91631567	-0.13176186	7.86693244	10.53410009	-5.31171322	NaN	NaN	NaN	NaN	NaN	NaN	NaN	NaN	NaN	NaN	NaN	NaN	0.022801552	0.064471473	0.002531939	0.002190421	0.002197374	0.057297087	0.031877072	0.01477168	0.047210505	0.012129833	0.099877754	0.006652548	0.004521125	0.021427492	0.078475198	0.098104779
13.2	27.11648971	-0.03370111	-6.00246947	0.37571871	-11.56440676	-8.3722849	-6.95328134	2.03314775	-0.29702571	9.193468	11.30990129	-5.98974437	NaN	NaN	NaN	NaN	NaN	NaN	NaN	NaN	NaN	NaN	NaN	NaN	0.017172169	0.048962035	0.002135194	0.00220215	0.002239852	0.068087158	0.036704142	0.017301752	0.049831342	0.006512744	0.106487255	0.006043018	0.004520015	0.024603276	0.09781034	0.086063944
13.21	26.53715493	1.10977728	-6.67860275	0.34729321	-13.48848602	-8.39460446	-6.93340449	0.55550715	-3.35710779	9.9560231	9.44200041	1.90287251	NaN	NaN	NaN	NaN	NaN	NaN	NaN	NaN	NaN	NaN	NaN	NaN	0.012496328	0.035668764	0.001741054	0.002216225	0.002321595	0.080242015	0.044551234	0.01925871	0.052832495	0.00391533	0.112678117	0.005763225	0.004562646	0.028235225	0.120418649	0.076073077
13.22	25.80886824	1.95515142	-5.65826517	0.33700354	-15.09135556	-11.0450116	-7.07750343	-0.3610488	-3.72072262	11.27792489	7.44406019	3.98592489	NaN	NaN	NaN	NaN	NaN	NaN	NaN	NaN	NaN	NaN	NaN	NaN	0.009459444	0.026133855	0.001390933	0.002242671	0.002453247	0.094078272	0.054129763	0.020012222	0.056520572	0.003837217	0.121325269	0.00592858	0.004652851	0.031560874	0.140348024	0.067917571
13.23	24.66954046	2.59429451	-5.23800459	0.3466564	-14.64055421	-9.93615542	-7.36018093	-0.80195734	-1.74320017	13.8007239	9.81586735	-5.62744091	NaN	NaN	NaN	NaN	NaN	NaN	NaN	NaN	NaN	NaN	NaN	NaN	0.008460521	0.022078719	0.001131075	0.002304287	0.002635676	0.109643556	0.063533924	0.019305906	0.060942434	0.005350138	0.134502618	0.00645203	0.004736988	0.033692576	0.150979541	0.061047637
13.24	23.30646246	3.23024531	-5.46915074	0.34916959	-13.63839964	-9.38673123	-7.77405033	-1.41267971	-0.73944567	15.45589617	7.71630698	-6.43315491	NaN	NaN	NaN	NaN	NaN	NaN	NaN	NaN	NaN	NaN	NaN	NaN	0.009449085	0.024631303	0.000996999	0.00243393	0.002863753	0.127408697	0.071591021	0.017412117	0.065926618	0.007470583	0.152224451	0.007070718	0.004711751	0.033883725	0.147655362	0.0550435
13.25	22.67660212	4.66766462	-5.16323703	0.3458568	-13.78564432	-8.92044778	-7.54744176	-3.02328409	-3.22975099	17.10937412	7.66368292	-4.05681307	NaN	NaN	NaN	NaN	NaN	NaN	NaN	NaN	NaN	NaN	NaN	NaN	0.011915135	0.033659726	0.00099906	0.00267338	0.003132693	0.148937413	0.078912222	0.015094211	0.071205364	0.009442495	0.172057395	0.007465189	0.004474794	0.031861875	0.130027376	0.049967671
13.26	21.64225349	5.51305128	-3.72261482	0.35946432	-13.38976322	-10.09720929	-7.27417435	-4.08058252	-3.61930735	19.56700461	5.74038675	-5.1923004	NaN	NaN	NaN	NaN	NaN	NaN	NaN	NaN	NaN	NaN	NaN	NaN	0.015076477	0.047632145	0.00111842	0.003063095	0.003443402	0.176692065	0.08777228	0.013386447	0.076473007	0.010846662	0.189874775	0.007414108	0.003988893	0.027959091	0.102313092	0.046375343
13.27	20.75376349	6.13242574	-3.92125432	0.3965873	-12.94245444	-9.90492573	-6.71627966	-4.86263579	-4.17274804	22.11803599	3.82680461	-5.57862077	NaN	NaN	NaN	NaN	NaN	NaN	NaN	NaN	NaN	NaN	NaN	NaN	0.018193379	0.064048282	0.001314635	0.00361606	0.003801741	0.212598393	0.100874198	0.01327352	0.081427419	0.011562879	0.20171748	0.006888659	0.003314483	0.022975239	0.071330073	0.044948031
13.28	19.88445925	6.57924397	-4.34712513	0.39786873	-12.76770538	-9.13722991	-6.25831247	-5.58623048	-5.26040185	24.17743306	1.40471605	-5.44920716	NaN	NaN	NaN	NaN	NaN	NaN	NaN	NaN	NaN	NaN	NaN	NaN	0.020844136	0.080227764	0.001538181	0.004292307	0.004208586	0.256228551	0.120060162	0.015341046	0.085971636	0.011677504	0.20597235	0.006030864	0.002585219	0.017909023	0.043743311	0.045962379
13.29	19.27443025	6.74601333	-4.54385634	0.44004442	-12.16333336	-8.35917183	-4.88209715	-6.2572098	-5.92895406	27.14479999	-2.28533388	-6.20767893	NaN	NaN	NaN	NaN	NaN	NaN	NaN	NaN	NaN	NaN	NaN	NaN	0.023003471	0.09420598	0.001742515	0.004994868	0.004649307	0.304052403	0.145763829	0.019478544	0.09045123	0.011399976	0.204116398	0.005059288	0.0019487	0.013632725	0.023916562	0.048931115
13.3	18.28767486	7.08856332	-4.16902283	0.4172393	-11.35871881	-8.29119269	-3.99785734	-7.01370915	-7.09402442	30.00375912	-4.67178342	-6.38658491	NaN	NaN	NaN	NaN	NaN	NaN	NaN	NaN	NaN	NaN	NaN	NaN	0.024881034	0.105279747	0.00189446	0.005591225	0.005095173	0.350339457	0.176860493	0.024768699	0.095554114	0.010995877	0.199308872	0.004173652	0.001512468	0.010626139	0.013082347	0.052739238
13.31	18.18670981	7.15540425	-4.6253271	0.38309816	-10.62495937	-8.0621522	-1.93153251	-7.42512899	-7.48270055	33.37159273	-8.71134116	-7.71970475	NaN	NaN	NaN	NaN	NaN	NaN	NaN	NaN	NaN	NaN	NaN	NaN	0.026662585	0.113821623	0.001981558	0.005953816	0.005512755	0.389116631	0.2104004	0.029670313	0.101821188	0.010738852	0.194244706	0.003495916	0.00131905	0.008905156	0.009809891	0.056257103
13.32	18.12470524	8.10420995	-5.21532794	0.35278789	-10.5652853	-6.94583281	0.239915	-9.33702527	-9.51989909	36.64412654	-3.56623012	-3.730203	NaN	NaN	NaN	NaN	NaN	NaN	NaN	NaN	NaN	NaN	NaN	NaN	0.028386251	0.120574098	0.002013815	0.006006017	0.005865114	0.416202299	0.241672841	0.032511219	0.109125423	0.01087881	0.190093799	0.00305894	0.001351364	0.00815545	0.011243772	0.058977887
13.33	18.56521032	7.87605447	-5.57760813	0.3492401	-9.72122216	-5.21528339	2.96944275	-9.19771514	-8.23949157	39.51854193	-12.42487847	-8.72986135	NaN	NaN	NaN	NaN	NaN	NaN	NaN	NaN	NaN	NaN	NaN	NaN	0.030040229	0.126020595	0.002017318	0.005751568	0.006101471	0.430481496	0.265313825	0.03221058	0.116566794	0.011623362	0.187146618	0.002834809	0.001554046	0.007961553	0.014446056	0.061182694
13.34	17.55375195	8.34797953	-7.64684849	0.46748031	-8.95290589	-2.10896932	4.23830705	-10.11557689	-8.11382502	42.44387988	-14.5568849	-9.00612712	NaN	NaN	NaN	NaN	NaN	NaN	NaN	NaN	NaN	NaN	NaN	NaN	0.031740591	0.130160761	0.002023399	0.005273166	0.006151541	0.433814177	0.277619813	0.028997032	0.122919026	0.013129293	0.186150996	0.002775644	0.001853455	0.00799062	0.017305417	0.063519354
13.35	16.4314621	8.18332644	-6.90840006	0.34766643	-8.30533027	-2.00378831	5.19187591	-10.52925941	-9.02031967	45.10298614	-15.01690295	-8.92932118	-20.92909047	-28.583238	2.11748006	8.91703523	-5.83310309	9.82096632	-12.98264411	-9.65769892	2.14725055	10.65988792	0.37635221	-0.33333057	0.033737611	0.132731035	0.002061315	0.004705091	0.005950117	0.429896613	0.278958439	0.024809118	0.127239817	0.015469701	0.188582342	0.002838907	0.002170366	0.008059833	0.018828972	0.066365485
13.36	16.93112561	8.39330882	-6.52315708	0.35290368	-7.72455249	-3.79361396	8.04779234	-10.85141984	-8.53011654	48.36507551	-16.0705447	-11.89258515	-20.68828667	-28.07310701	2.03789653	9.26798804	-6.50626055	10.08703142	-6.29468006	-7.12547288	0.76537762	7.01027555	0.57577106	-0.21964919	0.036169247	0.133866883	0.002157111	0.004197934	0.00548788	0.422975528	0.274234713	0.023094282	0.129330454	0.018585387	0.195623778	0.002989721	0.002430201	0.0080973	0.018969355	0.069459036
13.37	16.43793866	8.87247364	-7.31418239	0.33421439	-7.26929468	-1.44616943	10.26767308	-11.33549404	-7.31654047	51.5334047	-16.28039356	-14.25377836	-20.36882362	-27.34022381	1.94494878	9.6338794	-7.21243901	10.2706478	-0.07602543	-4.36540131	-0.65957864	3.48204407	0.75491664	-0.10430619	0.038783136	0.13480091	0.002336084	0.003883912	0.004842839	0.41626451	0.270066819	0.027958573	0.130127745	0.022277158	0.206987524	0.003191859	0.002575129	0.008070972	0.018234015	0.071947733
13.38	15.70237601	9.09436947	-7.26957248	0.31135529	-6.68470784	-1.1430281	12.00714668	-11.67143347	-6.82498692	54.30907212	-16.23393632	-16.4056079	-20.0046599	-26.49830523	1.84339364	10.01535862	-7.97462125	10.38593194	5.33630368	-1.72864972	-1.93829247	0.33049985	0.91145004	-0.00416274	0.040959149	0.138122259	0.002622368	0.003844227	0.00415553	0.409772466	0.270479396	0.042954754	0.131842859	0.02623486	0.220576652	0.003401225	0.002576518	0.007951651	0.017271622	0.072734582
13.39	15.58531453	8.8709261	-7.91995085	0.29607774	-5.71607003	-1.68059446	14.21829248	-11.45579147	-6.02567257	56.38739977	-14.07966209	-17.2707535	-19.61679649	-25.65267378	1.73365284	10.40550009	-8.80956284	10.44721697	9.68996152	0.47889951	-2.9146826	-2.24202269	1.04897584	0.0673273	0.042110025	0.147252611	0.003029167	0.004087153	0.003568358	0.399281199	0.274737707	0.069889484	0.137307202	0.030044445	0.233223342	0.003568895	0.002443556	0.007725054	0.016563558	0.070933134
13.4	15.12797353	8.84200094	-5.75548718	0.21814261	-5.91134546	-4.10260825	15.96635285	-11.24473896	-5.84995428	57.97365543	-15.09580805	-19.107664	-19.19816579	-24.87598239	1.60901604	10.79220163	-9.72847241	10.4689771	12.84244063	2.0409082	-3.49557356	-4.11216379	1.17220897	0.10216136	0.042168207	0.165146687	0.003544382	0.004546549	0.003177248	0.378411184	0.278530933	0.107933285	0.148431054	0.033192292	0.24154326	0.003652468	0.002222692	0.007426638	0.01629272	0.066263287
13.41	13.61858425	8.22147104	-8.43478281	0.27240924	-4.12144428	-0.96803141	16.38678419	-10.77879542	-6.04515208	59.09316981	-14.00868639	-20.41487116	-18.71287386	-24.21232242	1.4557478	11.16166112	-10.73853516	10.46605991	14.79036801	2.85139454	-3.66227274	-5.24818023	1.2841164	0.09812159	0.041813512	0.192635844	0.00412255	0.005106535	0.003019271	0.342403766	0.277079811	0.153252548	0.164610135	0.035154589	0.242204388	0.003627866	0.001983835	0.007149474	0.016378368	0.059167849
13.42	12.70177838	8.16612127	-8.35025682	0.24338287	-3.09352241	-1.06024008	17.72798332	-10.83467631	-6.2539905	60.37329118	-13.6528866	-20.59493955	-18.12168001	-23.69090878	1.2600652	11.50443431	-11.84460528	10.45359777	15.65628349	2.91865035	-3.45997884	-5.70132209	1.38483384	0.05766076	0.042261839	0.226915631	0.004688267	0.005640692	0.003081479	0.290832109	0.268292128	0.199381739	0.18220827	0.035595236	0.232334364	0.003493117	0.001795992	0.006996523	0.016604691	0.050530036
13.43	11.92571584	8.10966088	-8.13117229	0.21039764	-2.6838517	-1.04562518	19.042542	-10.85237607	-6.42524701	61.05447146	-13.06092264	-20.84451525	-17.40770096	-23.32774402	1.01510837	11.8197219	-13.05066594	10.44658786	15.63999523	2.36594532	-2.97961999	-5.58054626	1.47113603	-0.01334906	0.044691971	0.261189918	0.00515849	0.006040918	0.00330834	0.228460146	0.25489351	0.238524805	0.195752402	0.034591564	0.210669591	0.003268372	0.001704895	0.007013376	0.016767518	0.041288472
13.44	12.10765805	8.74882495	-8.61206686	0.20918991	-1.81519187	0.7520775	21.85750351	-11.14762321	-5.28435102	62.44113771	-11.53974273	-20.60409483	-16.57607085	-23.12128822	0.72109004	12.11266721	-14.36002978	10.45889708	14.96380115	1.40774027	-2.33822576	-5.02249458	1.53617945	-0.10657761	0.049557776	0.286285503	0.005482741	0.006224292	0.003606944	0.164242052	0.244809068	0.263892137	0.200295735	0.032661961	0.178860161	0.002994557	0.001723136	0.007159824	0.016771044	0.032266058
13.45	11.76236385	8.64492655	-8.57148549	0.19688534	-1.36603516	0.49087556	23.53190295	-10.85671779	-5.22527669	62.75908892	-10.49810919	-19.85097054	-15.64130857	-23.05329628	0.38220559	12.39011976	-15.7749115	10.50217071	13.83588572	0.29249065	-1.65600609	-4.16946594	1.5702344	-0.21219427	0.056064625	0.293776536	0.005678224	0.006131667	0.003859613	0.108364074	0.248562941	0.272670052	0.193558896	0.030490648	0.141658077	0.002722383	0.001831522	0.007339511	0.016638881	0.02419067
13.46	11.63091869	8.33190118	-8.41660373	0.18491934	-0.5105147	-0.08762118	25.38403025	-10.32013084	-5.09706893	62.79208264	-10.9679171	-20.26002502	-14.6251249	-23.0929609	0.0056077	12.66300062	-17.29715335	10.58571156	12.45160813	-0.75067709	-1.03883505	-3.16014121	1.56322724	-0.3196888	0.062178493	0.279402081	0.005838685	0.005742289	0.003951396	0.068592495	0.273701536	0.26766773	0.176631602	0.028544777	0.105504531	0.002495593	0.001986948	0.007452021	0.016458864	0.017670364
13.47	10.93538594	8.35679547	-8.50913512	0.17866094	-0.60439182	-0.26102702	26.66699174	-10.11456107	-5.0760646	62.53745954	-9.77775222	-19.02647014	-13.56147353	-23.2012316	-0.39866738	12.95150862	-18.92956512	10.71708922	11.00200632	-1.54664478	-0.56645041	-2.12301619	1.50797942	-0.41883209	0.065402595	0.245112834	0.006108387	0.005101444	0.003812106	0.047833022	0.31933027	0.255442218	0.153001862	0.026884411	0.076154365	0.002339715	0.002134442	0.007425377	0.016291602	0.013024769
13.48	10.3009633	8.78830622	-7.72809222	0.17453692	-0.77295472	-0.18092138	28.00791064	-10.28811072	-4.89500437	62.11736394	-7.71034662	-17.05555187	-12.49184725	-23.33787731	-0.81994885	13.28274786	-20.6759093	10.90220202	9.6580715	-1.9915364	-0.28572279	-1.1645541	1.40218961	-0.50081845	0.063981187	0.198422459	0.006613926	0.00432521	0.003451037	0.043828483	0.374766583	0.242038939	0.127011402	0.025298266	0.056642906	0.00226097	0.002224004	0.007225001	0.016095474	0.010187072
13.49	10.00269545	8.27794178	-7.78978876	0.17802637	0.09157682	0.0446685	29.35888004	-9.52313852	-5.12182579	61.0604685	-5.96609151	-15.78625179	-11.44901898	-23.47072787	-1.25002879	13.68035619	-22.53979621	11.14460445	8.53529305	-2.06107758	-0.20637285	-0.35428241	1.24867097	-0.55958487	0.057704422	0.149180862	0.007357436	0.003560601	0.00295475	0.050701813	0.423909877	0.229699144	0.102844565	0.023622594	0.046675259	0.00225675	0.002233214	0.006861388	0.015732814	0.008804966
13.5	9.69126314	8.38503369	-7.53000186	0.17281473	0.46798871	-0.32845376	30.70075335	-9.29957275	-5.23935391	59.92533373	-4.26551256	-14.42707047	-10.44593918	-23.58201085	-1.68334636	14.1562809	-24.52421352	11.44495364	7.67288423	-1.8107844	-0.30057101	0.28321843	1.05528325	-0.59301534	0.047852782	0.105606246	0.008115384	0.002930319	0.002451238	0.061433308	0.453195896	0.216591111	0.084088907	0.021979343	0.043502301	0.002332478	0.002188239	0.00640102	0.015068219	0.008453746
13.51	9.28523592	7.90949775	-7.64745258	0.18169315	1.0804837	-0.15377334	31.66339206	-8.58181708	-5.33470691	58.44348675	-4.20066166	-13.69472892	-9.47904001	-23.66840476	-2.11404813	14.710751	-26.63199509	11.80089584	7.03453507	-1.38229596	-0.50050512	0.7658997	0.83567741	-0.60432356	0.036539522	0.071998069	0.008418269	0.002500919	0.002064768	0.070219835	0.457916828	0.199342899	0.073337737	0.020748941	0.043466224	0.002512826	0.00217026	0.005959996	0.014094257	0.008823544
13.52	8.2217657	7.68705709	-6.95095381	0.18226958	1.21971275	-0.90395381	31.90900161	-8.17883533	-5.83298906	56.49614438	-3.01249979	-12.96502501	-8.53603734	-23.73631736	-2.53310021	15.33694749	-28.86641393	12.20709098	6.55339608	-0.98184982	-0.71092198	1.13598464	0.61078765	-0.60214729	0.02594411	0.049070848	0.007674901	0.002281749	0.001877768	0.073817641	0.442564322	0.176275058	0.071670043	0.020326935	0.04337949	0.002839035	0.002298176	0.005675957	0.012993857	0.009796516
13.53	7.80173762	7.7531595	-6.8587905	0.18876507	1.6501929	-0.70258064	32.94145322	-7.87015507	-5.57157425	54.93820399	-2.82448072	-12.07564291	-7.59972114	-23.79672827	-2.9277825	16.02567626	-31.23173746	12.65542982	6.17036908	-0.84925604	-0.82769102	1.43833788	0.40922344	-0.59959812	0.017761956	0.035714806	0.00545627	0.002238019	0.001907124	0.071600381	0.41623898	0.149097216	0.078149754	0.02086112	0.041405679	0.00335136	0.002688053	0.005673861	0.012087744	0.011404
13.54	7.27817806	7.69180668	-6.10003599	0.19795794	2.05575952	-2.938397	33.75194773	-7.52923223	-5.79148418	52.8796592	-2.56994714	-11.18631026	-6.64875125	-23.86179949	-3.28406746	16.76800391	-33.73397495	13.1358827	5.84164531	-1.21348907	-0.76327926	1.70592883	0.26553912	-0.61197975	0.012914575	0.030380984	0.001867112	0.00230655	0.002100597	0.064852856	0.387228048	0.122421448	0.089645168	0.022125127	0.037262658	0.004062458	0.003399851	0.006024862	0.01169628	0.01370552
13.55	6.42703212	7.83474344	-5.24291153	0.21205335	2.7204459	-3.09356152	34.11581736	-7.18556964	-5.28254783	50.16534807	-2.97554778	-11.56041869	-5.65468366	-23.94503483	-3.59114292	17.55423355	-36.38109087	13.63793323	5.54815411	-2.19594579	-0.48765074	1.95238812	0.21621189	-0.6519776	0.011460832	0.031477101	-0.002136098	0.002415143	0.002357232	0.055882544	0.359455052	0.101717469	0.101389033	0.023588658	0.031711136	0.0049282	0.004391383	0.006706245	0.01199881	0.016652823
13.56	6.16768067	7.61277584	-5.75640187	0.22594351	3.50231139	-2.53991977	34.89732849	-6.62029591	-5.69752473	47.55952679	-3.13646661	-11.77865954	-4.57882322	-24.06603523	-3.84528963	18.37151028	-39.18192293	14.15220317	5.20227671	-3.83782428	-0.01243138	2.20060604	0.2927095	-0.72812177	0.012692445	0.03722118	-0.004634747	0.002503772	0.002565787	0.047071338	0.331550978	0.090821652	0.108351878	0.024610693	0.025762088	0.005831191	0.005503571	0.007593576	0.012952441	0.019983238
13.57	5.82401142	8.11622033	-6.02531527	0.25593643	4.5861225	-3.10450566	35.61967206	-6.76384101	-5.69774203	44.94242019	-3.26319888	-11.5440537	-3.37785137	-24.25520676	-4.05052545	19.20493639	-42.14428623	14.67207195	4.67864756	-6.00821134	0.58904315	2.48293667	0.51425611	-0.83948875	0.015421521	0.045498948	-0.002964798	0.002537769	0.002645362	0.040018038	0.298757549	0.090325378	0.106931559	0.024640223	0.020138084	0.006600064	0.006491787	0.008498249	0.014292597	0.023170759
13.58	4.82750528	7.67251919	-6.00273084	0.25464392	4.0196098	-2.50596996	35.14028365	-6.17645294	-6.6942483	41.51838849	-2.54306366	-10.78120077	-2.01633419	-24.55203997	-4.21687949	20.04153903	-45.27277881	15.19473713	3.87028332	-8.3594422	1.19158037	2.83581108	0.88075655	-0.97266246	0.018399205	0.053994799	0.005687477	0.002508099	0.00257028	0.035145644	0.257065184	0.097463756	0.096146556	0.023364556	0.015171559	0.007066456	0.007100152	0.009230223	0.015609575	0.025504222
13.59	3.95114714	7.62652918	-6.05260763	0.26206105	4.61442856	-2.6979328	34.93547139	-5.84458554	-7.00210639	38.15199909	-2.45715912	-10.62277999	-0.4767056	-24.99514867	-4.35767567	20.87287849	-48.56639504	15.72090236	2.65665617	-10.44246661	1.67800813	3.30981325	1.36497147	-1.10469922	0.020735741	0.060545224	0.023383591	0.002426061	0.002371467	0.031879418	0.206740119	0.107287964	0.077812692	0.02078359	0.010973924	0.007134045	0.00715939	0.009654218	0.016468084	0.026342686
13.6	3.54748165	7.65859619	-6.29275424	0.28799408	4.76314676	-2.3656224	35.21441481	-5.48572151	-7.25118011	34.785079	-2.39885178	-9.81620095	1.23970162	-25.60997893	-4.48486852	21.69339012	-52.01625084	16.25290713	0.92317328	-11.78697301	1.97077155	3.97046596	1.90941993	-1.20673849	0.022169304	0.063437889	0.050469931	0.002317305	0.002117181	0.029194761	0.152605363	0.114659926	0.055828204	0.017243662	0.007607466	0.006820958	0.006665051	0.009717965	0.016543404	0.025442543
13.61	2.45275981	7.74931676	-7.56508748	0.32614873	4.53616005	-0.31812203	34.6959419	-5.17537079	-7.48398964	30.99885816	-3.21612267	-9.90949137	3.11940934	-26.40157926	-4.60327608	22.49513036	-55.60378082	16.79205254	-1.30436914	-11.8622575	2.02533956	4.86616672	2.43165977	-1.24585032	0.023078678	0.061611816	0.08493345	0.00221591	0.001882549	0.026250635	0.101888993	0.116300255	0.034872415	0.013408781	0.005131362	0.006244833	0.005783584	0.009448194	0.015748952	0.023129556
13.62	1.78867403	7.79260319	-6.24521187	0.33495077	5.84435483	-2.74512518	34.44906647	-4.97684176	-7.97253175	27.31105491	-3.61858247	-9.18797882	5.13896939	-27.35061287	-4.70842633	23.26564302	-59.30014609	17.33669624	-4.11311992	-10.48032571	1.90065622	6.07870725	2.83232113	-1.20104599	0.024244798	0.054935989	0.1224747	0.002157372	0.001722753	0.022798794	0.061686889	0.11194147	0.01890017	0.010119885	0.003560846	0.005562058	0.00477425	0.008922606	0.01429289	0.020160736
13.63	0.71915489	7.35021959	-6.19818615	0.34988066	6.45283761	-2.75398154	33.68122594	-4.31076089	-9.17541685	23.37698513	-3.45240004	-8.29185166	7.25855086	-28.40952377	-4.78999803	23.99206578	-63.06709844	17.88208809	-7.57177269	-7.70993046	1.69481993	7.68463488	3.01403218	-1.06484222	0.02645429	0.044449806	0.15750836	0.002168032	0.001659337	0.019203351	0.036900274	0.104086624	0.009996684	0.008181813	0.002812657	0.00490836	0.003877675	0.008235933	0.012619005	0.017381902
13.64	0.11787703	7.73126789	-7.03942647	0.41828131	7.17345503	-2.00362551	33.53743695	-4.16377956	-8.83785076	19.71033339	-3.91978691	-7.38988385	9.42094958	-29.50199186	-4.83659958	24.66411619	-66.85789814	18.4210746	-11.72468993	-3.89652357	1.50965675	9.73730025	2.90243102	-0.84683094	0.030086738	0.032194623	0.184865547	0.002254097	0.001681561	0.016143556	0.02881409	0.096606876	0.008040673	0.008166444	0.002696129	0.004372282	0.0032365	0.007482788	0.011267117	0.015404514
13.65	-0.9609079	7.66860445	-6.8398531	0.46234304	7.30757881	-1.72130714	32.68965714	-3.71142955	-8.85047681	15.87016604	-5.23663967	-6.2958824	11.55853228	-30.52959918	-4.83817372	25.2716438	-70.61709811	18.94446422	-16.74352482	0.13715203	1.42773894	12.2835133	2.46518954	-0.58123583	0.034862834	0.020547875	0.201439348	0.002399028	0.001759504	0.014202645	0.034733353	0.092852471	0.011167464	0.010296606	0.002962135	0.003995487	0.002874954	0.006748564	0.010728819	0.014427994
13.66	-1.35688012	7.83862102	-7.08094791	0.4900724	8.21102435	-2.39161431	32.67370473	-3.40570299	-8.54687684	12.50001203	-6.10284856	-4.77020967	13.59515753	-31.38909608	-4.78704834	25.80185841	-74.27954494	19.44103896	-22.63419121	3.60430536	1.4418811	15.29326235	1.73335935	-0.31145374	0.039898019	0.011422238	0.207033596	0.002570322	0.001860584	0.013574371	0.04886246	0.094080796	0.016692314	0.01443054	0.003378226	0.003779664	0.002729057	0.006091971	0.011353773	0.014251718
13.67	-2.81776959	7.72527849	-7.00102796	0.54319617	8.31976693	-2.16366614	31.40602799	-2.98862907	-9.03479774	8.91817022	-5.80224611	-4.1274974	15.44223765	-31.99507884	-4.67904995	26.23973988	-77.76916336	19.89759968	-29.23308511	5.88590411	1.4806382	18.6469714	0.80383686	-0.08255029	0.04410065	0.005766336	0.204227821	0.002729408	0.001959552	0.014004536	0.06412203	0.098952456	0.022066261	0.020152016	0.003785963	0.003695379	0.002700343	0.005537504	0.013311963	0.014452445
13.68	-3.15992591	8.14540119	-6.960456	0.76300629	8.82036067	-2.11555505	31.4255719	-3.10065674	-8.16827876	6.06323391	-6.7472775	-4.17560392	16.99706639	-32.28844895	-4.51358294	26.57031292	-80.99804403	20.29914236	-36.16150721	6.73461416	1.44824618	22.12697161	-0.17333263	0.07044679	0.046717672	0.003520502	0.19729684	0.00284223	0.002037657	0.01494432	0.074310357	0.104246773	0.025552552	0.026967204	0.004118657	0.003695003	0.002703523	0.005086252	0.016580626	0.014629573
13.69	-3.61529832	8.13127973	-7.35496884	1.07779372	10.09632976	-2.76487974	31.23370527	-2.74061883	-7.08651899	3.59864566	-7.15958684	-3.39782129	18.14674632	-32.22172118	-4.29188105	26.7812566	-83.86655966	20.62913583	-42.87363706	6.27098889	1.2719606	25.43767559	-1.02264158	0.12781662	0.047617812	0.003912241	0.190446254	0.002888505	0.002076753	0.015809216	0.075927399	0.106439271	0.026518116	0.034518655	0.004383775	0.003725578	0.002687769	0.00472934	0.02092017	0.01459543
13.7	-4.09009281	8.09064694	-7.34968536	1.37208511	9.81847678	-2.38923416	31.19524188	-2.43289271	-6.57179393	1.82872456	-6.69711897	-3.503741	18.78191105	-31.7430801	-4.01508201	26.86328901	-86.2644852	20.86954038	-48.72723754	4.87812384	0.92976834	28.23829922	-1.57954326	0.0856559	0.047135477	0.005878199	0.186177148	0.002864834	0.002058257	0.016208126	0.068943244	0.103560902	0.025339222	0.042610177	0.004623338	0.003739225	0.002631923	0.004458659	0.025820107	0.014427254
13.71	-5.51594401	7.88231225	-8.19603155	1.73947136	10.59936381	-1.87731928	30.30779617	-1.8779307	-4.50089442	0.82896436	-6.82322892	-3.82509104	18.8223704	-30.79999253	-3.68338709	26.80611722	-88.07313904	21.00044467	-53.09149322	3.02418001	0.45146193	30.19247742	-1.72794521	-0.04705063	0.045777612	0.008430881	0.184536875	0.002781287	0.001970252	0.0160479	0.056132488	0.09631131	0.022989918	0.050995866	0.004870894	0.003699019	0.002530647	0.004276659	0.03046215	0.014386243
13.72	-5.00870805	8.14392525	-8.84839104	2.44152246	11.49984505	-2.10109815	31.32567243	-2.04316932	-3.31608606	0.58175532	-6.64147862	-3.17662348	18.24866638	-29.35768656	-3.29591851	26.59124366	-89.16957891	21.00006695	-55.45985775	1.1003794	-0.10015753	31.02489893	-1.42816836	-0.25124863	0.044154087	0.010866104	0.183713085	0.002657366	0.001818112	0.015517085	0.041510471	0.087554613	0.020563768	0.059268547	0.005129651	0.003583745	0.002385062	0.004203015	0.033823996	0.014748419
13.73	-5.78337034	8.15612431	-8.44686379	2.98784684	11.32263902	-1.99574544	31.05330533	-2.0012775	-1.89484054	0.48434136	-6.62021949	-3.31733043	17.13138617	-27.42291937	-2.85166363	26.18403593	-89.43313025	20.84571612	-55.55582876	-0.67690263	-0.65122059	30.57886301	-0.72688395	-0.49895071	0.04310365	0.012794934	0.181623033	0.002518199	0.001631734	0.014985755	0.028753331	0.080512702	0.018978194	0.067095336	0.005383174	0.003395189	0.002203175	0.00427966	0.035000641	0.015622436
13.74	-6.15823165	7.97244087	-8.55284994	3.73630576	12.54121202	-2.53047773	30.93039611	-1.88553744	-1.26650641	0.48537223	-6.33981005	-3.22173758	15.64756498	-25.06061388	-2.3516481	25.52845391	-88.75323527	20.5156469	-53.42305859	-2.27689987	-1.13065154	28.86741917	0.25480723	-0.75337583	0.043651522	0.014067851	0.177230609	0.002388108	0.001463397	0.014817802	0.020125353	0.076837812	0.018911049	0.074568137	0.005627362	0.00315903	0.002005339	0.00457586	0.033611191	0.016862557
13.75	-6.58250278	7.55740314	-8.26993007	4.52605918	12.8121055	-2.4919149	30.5995518	-1.70945139	-0.37103909	0.68065874	-6.46632646	-2.89019268	14.06899682	-22.38678332	-1.80132385	24.54966874	-87.03750017	19.9913769	-49.46833006	-3.79681857	-1.47743141	26.09739033	1.35297614	-0.9710247	0.046623164	0.014672448	0.170682207	0.002285391	0.001373437	0.015184968	0.016145981	0.075705496	0.02084017	0.082244439	0.005902223	0.002914531	0.001825698	0.005186569	0.030020148	0.018137066
13.76	-7.89516927	6.73886274	-7.69370067	5.30450031	12.56965937	-2.187737	29.09452891	-1.18928405	-0.0809597	0.88965527	-6.49540964	-3.63857184	12.71536947	-19.54054926	-1.21302805	23.16729868	-84.21920376	19.25963867	-44.40295001	-5.37778797	-1.64723955	22.63714556	2.40220477	-1.107791	0.052193613	0.014652764	0.162716335	0.002221506	0.001407695	0.016006647	0.015929013	0.074460046	0.025021365	0.090781031	0.006294107	0.002701818	0.001706315	0.006209062	0.025226579	0.01911213
13.77	-8.68230295	6.08946986	-7.54887923	6.15438098	12.86692851	-2.03725123	28.31684549	-0.73471159	0.58004059	1.63043261	-8.26046584	-5.1226367	11.88423608	-16.65181684	-0.60795137	21.31702532	-80.26504571	18.31362745	-39.06211372	-7.13273117	-1.61952039	18.92002558	3.2718015	-1.12773184	0.059735741	0.014074806	0.154230566	0.002203289	0.001577577	0.017028367	0.0178549	0.070372032	0.031336999	0.100428539	0.006889805	0.002553074	0.001683976	0.00769046	0.020496904	0.019623287
13.78	-9.2216616	5.89752515	-7.81419055	6.82800732	13.20260299	-2.23562376	27.94141592	-0.67311877	0.6080694	2.86243329	-8.50113401	-4.96878243	11.78332598	-13.81624129	-0.01614534	18.97398123	-75.18502267	17.15423977	-34.17406849	-9.11181772	-1.3998838	15.32017256	3.88533761	-1.01090449	0.06809077	0.013040947	0.146246797	0.002234842	0.001852168	0.017967511	0.02024975	0.062287186	0.039113006	0.110786866	0.007704135	0.00248463	0.001772514	0.009560452	0.016916368	0.019727369
13.79	-9.72488431	4.76134446	-7.5267025	7.82718885	12.91155854	-3.07158603	27.58600777	0.20310225	-2.67105829	3.67178612	-8.41445033	-2.15501404	12.49095168	-11.08536375	0.5250964	16.16912189	-69.04431924	15.79183388	-30.21317869	-11.31184797	-1.01305882	12.06755845	4.22088512	-0.7572135	0.076052375	0.011727132	0.139957356	0.002314742	0.002164992	0.018648307	0.021902391	0.051088778	0.047118624	0.121149711	0.008635317	0.002490143	0.00194984	0.011568862	0.015045029	0.019634777
13.8	-9.89986725	4.42966762	-7.80287329	9.07935382	12.61586219	-2.67773991	27.36759927	0.36416069	-2.01599372	3.6762224	-10.17217469	-3.17292438	13.95223712	-8.46965168	0.97405074	12.99542183	-61.97421379	14.24824017	-27.40840654	-13.71172001	-0.4922019	9.24524019	4.29739227	-0.3851507	0.082769425	0.010393666	0.136738513	0.002429171	0.002431483	0.019110317	0.022388149	0.038955747	0.053851149	0.131166967	0.009492441	0.00254372	0.002161616	0.013235391	0.014803217	0.019576998
13.81	-10.3974567	3.73265626	-9.16375167	9.81138349	12.22589466	-1.88123168	26.53276456	1.01285575	0.21497557	3.13487072	-11.83796798	-6.82866741	15.99571393	-5.94820295	1.2897382	9.60774736	-54.17805053	12.55847798	-25.8393535	-16.29904704	0.12471741	6.84731929	4.15619022	0.07377591	0.08799657	0.009347049	0.138218782	0.00255166	0.002575088	0.019637197	0.022152948	0.028246828	0.057940435	0.141051119	0.010077488	0.002612129	0.00234355	0.013855676	0.015582036	0.019663219
13.82	-10.40471234	2.74756714	-8.83750738	11.03901573	11.71995322	-2.21264344	26.34662759	1.8567909	-0.46772246	3.53573086	-12.98726761	-6.7660361	18.35859507	-3.48491774	1.43857528	6.21595691	-45.92843496	10.77161113	-25.49971313	-19.066409	0.79410733	4.83841112	3.84557595	0.58259051	0.092163593	0.008871029	0.146073564	0.002654432	0.002557411	0.020591329	0.022250446	0.020707481	0.0584816	0.151168386	0.010261838	0.002666524	0.00245185	0.012660011	0.016502266	0.019827516
13.83	-10.51708348	1.67909002	-8.77683625	12.42450718	10.84553001	-2.41097886	25.64331094	2.41992026	-1.68060747	3.74121584	-15.49599417	-6.28870175	20.71445003	-1.0560015	1.40083105	3.06712474	-37.55261546	8.9495809	-26.2870976	-21.99477124	1.47177369	3.17923863	3.41220817	1.10543241	0.096281266	0.009161413	0.16147855	0.002723897	0.002396171	0.022121134	0.023785839	0.01716438	0.05526949	0.161488023	0.010027348	0.002690565	0.00248578	0.009168275	0.016731357	0.01992112
13.84	-10.84116747	0.90743305	-8.82774197	13.86567164	9.74702262	-2.71010363	24.94606417	2.97063282	-1.30637036	4.58919207	-15.24898359	-6.73561138	22.70352906	1.32301556	1.17751096	0.41496402	-29.40512923	7.16290223	-27.97061076	-25.04954767	2.12201989	1.82794383	2.89785817	1.61167525	0.10168315	0.010283955	0.184394744	0.002770073	0.002156033	0.023984911	0.027330071	0.01754494	0.048917228	0.170989416	0.009474564	0.002684941	0.002487156	0.003632246	0.015766522	0.019857316
13.85	-11.08042687	-0.28963744	-9.87107452	15.68540046	7.48182912	-1.44486686	24.07290473	3.6966535	-0.33060803	5.00497517	-15.82634738	-9.88213633	23.97089982	3.57681184	0.79707721	-1.52241878	-21.83038913	5.48274393	-30.19952058	-28.18468083	2.72135206	0.7420104	2.33785818	2.07808089	0.10958536	0.012171158	0.212964103	0.002821521	0.001917587	0.025613299	0.032558116	0.021042681	0.040754946	0.177357661	0.00879598	0.002666498	0.002516593	-0.002630291	0.013605633	0.019682796
13.86	-10.97950565	-0.87844814	-8.74447186	17.40797639	6.2863076	-3.92443137	23.75341044	4.32503626	0.77743686	6.27140651	-15.55677173	-10.13832441	24.22914286	5.57021416	0.31646075	-2.6107996	-15.12176582	3.9709248	-32.56028425	-31.34204311	3.25459555	-0.11318295	1.75967628	2.48958118	0.120583032	0.014661493	0.243642351	0.002906273	0.001745709	0.026334288	0.03823471	0.02636532	0.032418075	0.177639515	0.008199965	0.002661825	0.002620366	-0.007184625	0.010779073	0.019530214
13.87	-10.32713124	-1.75402219	-9.44463269	19.90518554	4.9056828	-2.09632707	23.39141347	4.71717514	1.28216981	7.05665795	-15.06856787	-12.33755387	23.35884554	7.15500288	-0.19064766	-2.8444858	-9.4857243	2.67135212	-34.64366647	-34.45014185	3.70880046	-0.75981098	1.1823225	2.83858166	0.134293608	0.017543283	0.272006101	0.00302905	0.001673379	0.025637754	0.042581808	0.032032842	0.025323788	0.169761597	0.00781361	0.002695958	0.002803733	-0.006844829	0.00826481	0.019472344
13.88	-9.56156286	-2.71620349	-9.14626598	22.65689138	2.97948033	-2.08608648	22.90300295	5.46034162	1.67087335	7.50598612	-15.30942416	-11.76653098	21.43862516	8.13328292	-0.63848494	-2.36051154	-5.02096493	1.60240166	-36.09756356	-37.42855067	4.07013104	-1.21049983	0.61729048	3.12289797	0.149358595	0.020562946	0.293152101	0.003157343	0.001701739	0.023393784	0.04397427	0.03661819	0.020326154	0.1538084	0.007633645	0.002778189	0.003022437	0.001505878	0.00729922	0.019404966
13.89	-7.42188521	-3.91335573	-8.59660045	25.64323922	1.19970853	-3.46503558	23.44011405	6.0623674	1.3958564	8.05444339	-14.37697161	-11.59093874	18.83040499	8.40837122	-0.96032976	-1.43625248	-1.7144469	0.76126136	-36.6687509	-40.1970829	4.32492448	-1.47257596	0.0703757	3.3433993	0.163910681	0.023407934	0.301664201	0.003227982	0.001809892	0.019922953	0.041651383	0.03892202	0.017617879	0.131985702	0.007549033	0.002890741	0.003194833	0.019775189	0.009077842	0.019092329
13.9	-7.07235861	-4.084615	-10.00879906	28.71108073	-3.56926229	-5.061937	21.59080559	6.08890365	2.64863334	8.01004377	-13.43473519	-14.65325527	16.11453622	8.04179644	-1.13184247	-0.43386636	0.54306804	0.13160497	-36.23304335	-42.68561197	4.46286397	-1.55138335	-0.45719842	3.50291778	0.176143301	0.025730822	0.29260593	0.003175291	0.001969259	0.015859483	0.035995139	0.038195274	0.016819826	0.107477684	0.007405931	0.002988418	0.003230879	0.047544952	0.014391552	0.018342486
13.91	-5.33669864	-5.24709489	-9.22669379	31.75346614	-6.88600433	-3.42807641	21.14488827	6.64265702	2.52068592	7.87529887	-13.23516031	-13.44269642	13.86362609	7.17156875	-1.16346246	0.30173556	1.92756912	-0.31110653	-34.80426272	-44.84071943	4.48004766	-1.45441067	-0.96864474	3.60648423	0.184557397	0.027236637	0.263844585	0.002966906	0.002154633	0.011897023	0.028256233	0.034400592	0.017200396	0.083268722	0.007081003	0.003016739	0.003069743	0.081498343	0.023284104	0.017164667
13.92	-3.63192191	-6.26244935	-8.34972785	34.72839285	-9.25223447	-4.43774726	20.46282514	7.21073697	2.52135981	7.5260125	-12.76471675	-14.50100452	12.47314706	5.96829325	-1.09263996	0.52722964	2.64644306	-0.59456862	-32.52165905	-46.62613273	4.38146115	-1.19535895	-1.47143423	3.66146489	0.188169061	0.027775642	0.218000885	0.002627688	0.002345656	0.008584576	0.020029785	0.028309084	0.017964275	0.061797939	0.00653989	0.002952958	0.002717246	0.115889996	0.034840815	0.015805078
13.93	-2.07747731	-7.14503279	-8.03825708	37.99187146	-11.84522191	-5.21437595	19.40656142	7.60585868	2.78817559	7.17383958	-12.57182502	-14.31421529	12.09825608	4.66560178	-0.99287343	0.15475006	2.90452387	-0.74416945	-29.62572494	-48.01493319	4.18253137	-0.79566353	-1.97691858	3.67713373	0.186965789	0.027383066	0.162426356	0.002237568	0.002520387	0.006246204	0.01275221	0.021279788	0.018550667	0.045231538	0.005859339	0.002861211	0.002270811	0.14415399	0.047259271	0.014646765
13.94	0.40768507	-7.5308734	-7.39735213	41.50210872	-14.02832964	-5.98479309	19.34395293	7.6572486	3.20127239	6.99023367	-12.20018731	-15.11664933	12.58081084	3.47635244	-0.94561108	-0.72310499	2.87667677	-0.78320886	-26.42917709	-48.98120026	3.90912909	-0.28213891	-2.50032291	3.6642875	0.182414944	0.026244639	0.106932432	0.001904375	0.002648653	0.00498201	0.00733414	0.01477726	0.018835321	0.035609953	0.005199754	0.002932757	0.001913683	0.161119448	0.058319326	0.014034715
13.95	1.96117268	-7.70461956	-6.68321461	44.53115181	-15.48003148	-8.27095163	18.2389666	7.89901039	3.11397861	6.14949768	-11.94733852	-14.77928321	13.52314721	2.53232049	-1.00825247	-1.88300241	2.6943724	-0.73451587	-23.28311194	-49.505954	3.59608969	0.3195902	-3.06104464	3.63505878	0.177520665	0.024610695	0.060382326	0.001725334	0.002696082	0.004707652	0.004033837	0.009871553	0.019120844	0.034595766	0.004741208	0.003481733	0.001875811	0.165127223	0.066213827	0.014126642
13.96	3.19355431	-7.84131965	-6.60067742	47.39872174	-16.18614852	-9.0139224	16.99448282	7.83430371	3.64343278	5.78512697	-11.3923811	-14.54333406	14.5020514	1.94045765	-1.22125827	-3.06542602	2.44667848	-0.61977475	-20.53224211	-49.59615429	3.28235534	0.99308354	-3.68269527	3.60259068	0.175874473	0.022743483	0.028003645	0.001755027	0.002643184	0.005212966	0.002588553	0.006990363	0.019879501	0.042934454	0.004604325	0.00488773	0.002375277	0.159117892	0.070379613	0.014843014
13.97	5.34765391	-8.61174524	-5.54510615	50.35445493	-17.61149514	-10.99081555	15.7074784	8.35561318	4.50474646	4.20980853	-12.12734161	-15.13718281	15.17278029	1.76967217	-1.59475309	-4.04893626	2.18709223	-0.46113907	-18.44417779	-49.29610227	2.99907519	1.73331969	-4.39232018	3.58033777	0.179815391	0.020937877	0.010547236	0.001993526	0.002508007	0.006220659	0.002485314	0.005988988	0.021354377	0.059842279	0.004783239	0.007500488	0.003552511	0.149493858	0.071741064	0.015940417
13.98	7.15392643	-8.34409585	-4.2900083	52.87022974	-16.43668411	-14.15166832	14.81678181	8.39173314	5.30745985	3.40951721	-12.69378745	-16.15442864	15.27512276	1.9552497	-2.06646069	-4.6847174	1.94300604	-0.28393804	-17.1176353	-48.67770045	2.7539249	2.53970252	-5.21850225	3.58105613	0.188677901	0.019535084	0.005163221	0.002394214	0.002350494	0.007433438	0.003215574	0.006404734	0.023283649	0.082648406	0.00513628	0.011552383	0.005410406	0.143181855	0.072338018	0.017175402
13.99	8.73256169	-7.51045117	-3.58400009	54.66859577	-19.90078981	-17.16290934	13.93350617	7.70880961	4.40231107	3.11213501	-11.72416286	-13.76335632	14.75594244	2.40824222	-2.55147187	-4.93766544	1.72680525	-0.11149254	-16.42928616	-47.8169692	2.52377326	3.4074933	-6.18866485	3.61580631	0.198396396	0.018833313	0.007181043	0.002880272	0.002249909	0.008569776	0.004424783	0.007708451	0.024953877	0.107023975	0.00544753	0.017126881	0.007784098	0.1448108	0.074721939	0.01845676
14	9.88477316	-6.19347976	-2.43360237	56.42416068	-16.33400848	-18.37592948	13.24552632	6.78413792	2.51764523	3.74501105	-9.80115626	-11.64364268	13.72400574	2.98138139	-2.94507647	-4.85873092	1.54211562	0.03615022	-16.08475054	-46.77233093	2.2636798	4.32796561	-7.32645286	3.69338783	0.20311411	0.018945458	0.011933377	0.003360633	0.002270524	0.009393799	0.005936811	0.009452865	0.025575557	0.127955547	0.005529391	0.024187113	0.010363259	0.155407707	0.081264185	0.019862361
14.01	12.22709361	-5.00184541	-2.41284177	58.11588715	-15.87340132	-20.03050994	13.78850035	5.77014566	1.02746041	4.65242493	-7.76279135	-8.81066788	12.38538253	3.50528471	-3.15174522	-4.5403935	1.3860651	0.14522371	-15.76074275	-45.57938272	1.92764644	5.29773518	-8.65002448	3.82023823	0.19828007	0.019725151	0.01602558	0.003745044	0.002434663	0.009758249	0.007681056	0.011310652	0.024789827	0.141246836	0.005321911	0.032613634	0.012775669	0.172750679	0.093421481	0.021511131
14.02	14.08565268	-4.59763796	-2.41922631	59.70259531	-17.582652	-22.13791516	13.41262456	5.43253799	0.64511182	4.86170761	-6.85955086	-8.25403171	10.96803059	3.84048374	-3.11669843	-4.07451377	1.25084396	0.21038638	-15.24946821	-44.26971278	1.49001545	6.3278552	-10.17153393	4.00023996	0.183317373	0.020784838	0.017795769	0.003961076	0.002714128	0.009658025	0.009580527	0.013040284	0.022979894	0.145035829	0.00493232	0.042193929	0.014717744	0.19267158	0.111097495	0.023429154
14.03	15.53678699	-4.62052774	-2.8925929	61.07598388	-16.6227146	-22.78788745	12.1764056	5.3114139	0.93869099	4.18183884	-6.57347141	-8.23999811	9.65805804	3.90595534	-2.83867698	-3.52910268	1.12702892	0.23429019	-14.51580101	-42.89747594	0.9561497	7.44230489	-11.89745378	4.23417906	0.161527052	0.021560504	0.017050043	0.003971916	0.003041599	0.009245698	0.011465058	0.014437295	0.021121442	0.140581619	0.00457723	0.052566747	0.016085383	0.210463236	0.132472642	0.025507484
14.04	17.35721798	-5.80709463	-3.01905129	62.43308226	-14.51435355	-21.8912715	10.89349472	6.30714997	3.26704483	2.65706609	-7.95048367	-11.15276405	8.57838252	3.70027723	-2.37078962	-2.9487694	1.00725693	0.22568141	-13.64935075	-41.54662899	0.35618142	8.66513118	-13.82908356	4.51940384	0.137416947	0.021443474	0.014441847	0.003787883	0.003332156	0.008767243	0.013054945	0.015327214	0.020286726	0.131806384	0.004465838	0.063128086	0.017030761	0.221976202	0.154496932	0.027546226
14.05	18.7050899	-5.66696645	-3.11190592	63.157231	-14.03901411	-22.08004441	9.98159421	6.18006454	3.43418673	2.43170717	-7.5816792	-11.13759657	7.77889052	3.28471239	-1.79917813	-2.36237869	0.88812792	0.19617506	-12.77741479	-40.31613326	-0.27175571	10.00736622	-15.96302433	4.850087	0.11412882	0.019999224	0.010900099	0.003462594	0.003506121	0.008444292	0.014020543	0.015621669	0.02113137	0.123858884	0.004702178	0.072969031	0.017894364	0.224330272	0.173837876	0.029337907
14.06	20.24723911	-5.22217139	-3.07776196	63.50434022	-13.06069003	-22.450487	9.33901673	5.88963883	3.77041166	2.17523323	-7.06130273	-11.08417932	7.25219518	2.75940397	-1.22211106	-1.79305165	0.7707725	0.15760327	-12.00888481	-39.29976236	-0.89570437	11.463085	-18.29192228	5.21783731	0.09273822	0.017176659	0.007290813	0.003074504	0.003513089	0.008371716	0.014083788	0.015384739	0.023601174	0.121118429	0.005251712	0.081025751	0.019060045	0.216274004	0.18783913	0.030761291
14.07	22.50502553	-5.10898827	-3.10982374	63.70833061	-11.05613237	-21.85264811	9.39806106	5.87355702	3.83816542	1.89868282	-6.36700767	-10.29461702	6.95916957	2.23392315	-0.73164885	-1.26327605	0.6598796	0.12022968	-11.41297136	-38.56960826	-1.49595064	13.01215318	-20.80556413	5.61240652	0.073111229	0.013359804	0.004260429	0.002701341	0.003351734	0.008482494	0.013116735	0.014817017	0.026958589	0.12521638	0.005970143	0.086446873	0.020788745	0.198273048	0.195154822	0.031914693
14.08	23.79133723	-4.75207292	-3.53034321	63.24819902	-10.07025314	-21.63836221	8.74340145	5.49244134	3.96422474	1.62275746	-5.97351343	-10.1253175	6.8535206	1.80590237	-0.39998306	-0.79499555	0.56166386	0.09161574	-11.00921115	-38.1643966	-2.06535509	14.62428897	-23.49201533	6.02256774	0.05506806	0.009246267	0.002159	0.002397218	0.003070585	0.00858749	0.011196985	0.014143824	0.030095542	0.13418709	0.006666708	0.088925812	0.023074099	0.172463164	0.196027161	0.0333364
14.09	25.13262537	-4.15611098	-3.68334207	62.63250376	-9.07994852	-20.88379531	8.13105869	5.05086086	4.00863634	1.31104611	-5.58308848	-9.6480395	6.89401388	1.55270342	-0.27170677	-0.4067139	0.48220658	0.0757441	-10.76797846	-38.08534002	-2.60682698	16.2640068	-26.33855178	6.43723293	0.039007403	0.005662912	0.001038558	0.002182586	0.002745708	0.008470877	0.008621332	0.013492682	0.032010406	0.143439651	0.007181861	0.088773096	0.025618441	0.142452239	0.192051388	0.036264873
14.1	25.976729	-3.73602142	-4.11710535	61.69192726	-7.4085286	-19.61756218	7.33213502	4.66736572	4.27859286	1.40635978	-4.64736718	-9.322444	7.03699073	1.52342907	-0.35935026	-0.10803944	0.42670455	0.07243791	-10.62534566	-38.3016307	-3.12952564	17.89647781	-29.33234747	6.84664085	0.025818756	0.003397486	0.000727129	0.00205123	0.002449257	0.008003355	0.00591421	0.012856507	0.03229937	0.148326251	0.007464315	0.086697694	0.027984741	0.112641385	0.185167067	0.042683947
14.11	27.16774382	-3.7061115	-4.43482197	60.50664692	-6.42435081	-19.88894379	6.76983378	4.77980614	4.01107337	1.13538331	-4.60248148	-9.10485532	7.22174565	1.72696762	-0.6408064	0.10718519	0.39913861	0.07752735	-10.50081681	-38.76197181	-3.64461023	19.49211009	-32.46098037	7.24332658	0.016430832	0.003055716	0.000938159	0.001985844	0.002226158	0.007227368	0.003835277	0.012185986	0.031520975	0.147321936	0.007621373	0.083569946	0.029830758	0.087031887	0.176546756	0.05494529
14.12	28.35735526	-3.35785737	-4.81505501	59.04325907	-5.14283386	-18.24608584	6.49201474	4.27996445	4.31248561	1.16561668	-3.49807272	-8.18047383	7.36611389	2.12028315	-1.05928226	0.26637421	0.40205475	0.08378245	-10.30857962	-39.40391404	-4.16171079	21.02859911	-35.71283173	7.62265479	0.01136453	0.004940834	0.001374118	0.001967549	0.00209003	0.006369644	0.003332171	0.011570963	0.031217101	0.143960972	0.007912424	0.080387425	0.03106178	0.068180007	0.16653147	0.075044346
14.13	28.76012143	-3.20950795	-5.29015759	57.26650112	-3.66648256	-18.07936246	5.55562489	4.21267331	4.60706559	1.2045511	-2.91294169	-8.04448336	7.37595117	2.5997573	-1.52758005	0.41821337	0.43649068	0.08225403	-9.9664283	-40.15665284	-4.68770679	22.49127724	-39.07733145	7.98283033	0.010465231	0.008973875	0.001802176	0.001976042	0.002032027	0.005762136	0.005369472	0.011382333	0.033434057	0.145851927	0.008667942	0.078232861	0.031817818	0.056722019	0.155364236	0.103749278
14.14	29.9782548	-2.79681794	-5.19546305	55.57211281	-2.81732003	-16.89492683	5.20863802	3.88907882	4.55266399	1.09979467	-2.32504066	-7.63669439	7.17066173	3.01667052	-1.94573663	0.62193258	0.50181588	0.06428853	-9.40453621	-40.94421895	-5.22679498	23.8728523	-42.54478651	8.32433624	0.012871749	0.014689088	0.002091852	0.001988925	0.002030204	0.005699195	0.010625298	0.012222161	0.039886713	0.161024465	0.01014457	0.078014963	0.032340279	0.051502979	0.143628299	0.139821098
14.15	30.90975493	-2.82784105	-5.36470277	53.47259704	-1.44207759	-16.35709808	4.86010442	3.93178578	4.11990198	1.060206	-1.8971376	-6.5861418	6.6936581	3.20029949	-2.2211104	0.93459855	0.59491441	0.0232124	-8.57355056	-41.69765083	-5.77872957	25.17397081	-46.10554645	8.64887646	0.017185976	0.021334876	0.002216639	0.001985579	0.002056965	0.006301928	0.019140985	0.01463826	0.051078051	0.193285068	0.012355425	0.080051317	0.032813793	0.050209051	0.132021455	0.17960812
14.16	31.58625706	-2.67543081	-5.56967435	51.08451593	-1.85038081	-15.15282261	4.3361242	3.76874055	3.89350945	1.19392004	-0.84492283	-5.65984686	5.91755738	3.00425939	-2.2927307	1.39988914	0.7096292	-0.04406872	-7.45867152	-42.37148716	-6.33522007	26.40591677	-49.74867566	8.95829426	0.021807588	0.028092062	0.002229889	0.001953288	0.002084489	0.007457673	0.030072323	0.018750677	0.065694387	0.238594667	0.014953563	0.083837363	0.033268424	0.050288578	0.121014485	0.217454108
14.17	32.15329822	-2.88086423	-6.31032836	48.5618576	-2.54944824	-16.34716103	3.65921852	4.00359936	4.1533496	1.1673912	-0.54202782	-6.08397125	4.80129525	2.30987628	-2.12986952	2.05251525	0.83694616	-0.13738483	-6.09420195	-42.95307763	-6.87876828	27.59227287	-53.4606922	9.25414093	0.025372536	0.034398689	0.002227651	0.001891873	0.002089348	0.008858246	0.041701692	0.024031902	0.080562231	0.284500165	0.017272877	0.088339666	0.033606459	0.049797476	0.110802122	0.247209893
14.18	32.70762923	-3.02577728	-6.50866407	45.96465198	-1.84135305	-14.71607894	3.10209882	4.03511003	5.09643338	1.13350798	0.08750241	-5.93843156	3.24715713	1.03667167	-1.72931952	2.92577966	0.9654233	-0.25345701	-4.55857243	-43.46214884	-7.38720699	28.76397118	-57.22489232	9.53832499	0.027160642	0.040298241	0.002311233	0.001813853	0.002059105	0.010124912	0.051814441	0.029408388	0.091381886	0.313930575	0.018569348	0.092569469	0.033715321	0.047841894	0.101434714	0.264331007
14.19	33.22652972	-3.00793522	-6.33173859	43.0838554	-1.70568864	-14.84149364	2.59700227	4.31011841	5.23359453	1.22432308	0.91264112	-6.80187081	1.15439507	-0.74510668	-1.1442071	4.03710026	1.08161973	-0.38292671	-2.94999209	-43.94766375	-7.84171539	29.94866775	-61.02148236	9.81478074	0.027288219	0.046548504	0.002556827	0.001737968	0.001999087	0.01097925	0.058360913	0.033696942	0.094262788	0.312542347	0.018368679	0.095769021	0.033530136	0.044491887	0.092734951	0.267233542
14.2	33.15991146	-3.18990529	-7.12480396	39.91335991	-1.931351	-13.2286752	1.78467193	4.3621553	5.53509108	1.31075146	1.75065637	-6.62030956	-1.50837049	-2.7523193	-0.48546346	5.37367164	1.17096934	-0.50937306	-1.36437104	-44.48489841	-8.23297789	31.16180595	-64.82845986	10.09134507	0.026535656	0.054192641	0.002992748	0.001678752	0.001933244	0.01138409	0.060102025	0.036200592	0.087504756	0.27595476	0.01671544	0.097014584	0.032958582	0.040287729	0.084020663	0.257183276
14.21	33.67123793	-3.62955484	-7.15634099	36.68444945	-2.16805931	-12.87600594	1.45199076	4.97932784	5.39334009	1.27520721	2.51375834	-6.84800652	-4.77052441	-4.65351862	0.14416498	6.91120296	1.21723468	-0.61559974	0.11387744	-45.16411252	-8.56179104	32.40456416	-68.62283435	10.38046639	0.02589356	0.063836107	0.003587494	0.00163976	0.001895988	0.011577291	0.056980302	0.037166469	0.072524912	0.212227188	0.014163144	0.094950196	0.031807465	0.035730027	0.074267442	0.237244147
14.22	33.27957082	-3.6398955	-7.64890385	33.02518976	-2.64982175	-12.96186825	0.3668171	4.99648363	4.43981619	1.00133431	2.90764516	-4.94240864	-8.4320845	-5.93303938	0.62764587	8.57211736	1.20728528	-0.68092725	1.41686789	-46.06803258	-8.83389941	33.66704544	-72.38128295	10.69771977	0.026129803	0.075279358	0.004259944	0.001616214	0.001914238	0.011961102	0.050126579	0.037809876	0.05328257	0.137811915	0.011523961	0.088301849	0.029909247	0.031091112	0.062845491	0.21114347
14.23	33.46124662	-3.87052183	-8.29949322	29.45426007	-3.00799095	-11.80100699	-0.08208219	5.32558762	4.63316459	0.95733936	3.03786217	-5.10103264	-12.10279232	-6.10456117	0.89899271	10.23077343	1.13336213	-0.68840817	2.50007663	-47.24946508	-9.05272371	34.93222905	-76.07944331	11.05836113	0.027610483	0.087793327	0.004912958	0.001604852	0.001989165	0.012875012	0.041475961	0.039796857	0.034658537	0.07018779	0.00953119	0.07688084	0.027344323	0.02654667	0.050128044	0.18265128
14.24	33.02176231	-3.95252049	-9.25355624	25.60864604	-3.89916954	-10.09436245	-0.8623466	5.23900383	4.48522177	1.08663946	4.22307386	-4.04642357	-15.3155021	-4.97478185	0.97843791	11.72940039	0.99640613	-0.63335403	3.34067285	-48.71386613	-9.21501678	36.17931671	-79.69007078	11.47345117	0.0303978	0.10075507	0.005474977	0.001610301	0.00209261	0.014337946	0.033114889	0.044414081	0.020786647	0.021653751	0.008587643	0.062148641	0.024479032	0.022328889	0.037418786	0.155408901
14.25	32.32755945	-3.76015143	-9.57095916	21.71890252	-4.33435834	-10.28223404	-1.84566263	5.42719569	5.40973309	1.36502229	4.53964602	-5.68913326	-17.43210992	-2.57281795	0.92462285	12.84105222	0.81188454	-0.5211903	3.92265086	-50.40535403	-9.31077487	37.38651224	-83.18075817	11.94715488	0.034468636	0.114159217	0.005926785	0.001640059	0.002180621	0.01589058	0.026619457	0.051834982	0.01400212	-0.003408643	0.008697858	0.046818836	0.021776926	0.018698516	0.026338517	0.132445425
14.26	32.55645239	-4.19804326	-10.05162766	18.04878142	-5.08621634	-9.20226373	-2.30443141	6.14741162	5.01485326	0.95303383	4.68078782	-5.42342693	-17.94016332	0.54441061	0.83514768	13.31492128	0.60826633	-0.37555304	4.22467332	-52.20303481	-9.32534135	38.53169497	-86.51129038	12.47575848	0.039812988	0.128720354	0.006293482	0.001692595	0.002214453	0.016665263	0.0226173	0.060818571	0.014574876	-0.007805295	0.009588785	0.033784482	0.019584516	0.015820394	0.018126112	0.115363347
14.27	31.621021	-4.10221853	-11.49924474	14.18576213	-4.58806151	-7.15712319	-3.20634051	6.01264874	5.80251171	1.44857726	5.50631164	-5.93158089	-16.49780155	3.52493486	0.77334318	12.90395216	0.42540209	-0.23078421	4.21907672	-53.93430686	-9.24324493	39.5910283	-89.63037687	13.04807769	0.046300124	0.145487279	0.00661156	0.001750202	0.00217826	0.015714675	0.020728537	0.06903027	0.021036197	0.001370123	0.010959316	0.025054979	0.018020198	0.013697136	0.013212565	0.103930456
14.28	30.86019196	-3.79571795	-12.24031901	10.40626699	-5.0540947	-6.00378421	-4.23873182	5.94401005	5.75521434	1.42201563	6.02401535	-5.75961261	-12.96787994	5.52850872	0.73659468	11.40815474	0.30739769	-0.12197565	3.87266667	-55.40440321	-9.05421111	40.53775033	-92.47201884	13.64658168	0.053432465	0.165015249	0.00689841	0.00178587	0.002085395	0.012529236	0.019912833	0.07404151	0.030851823	0.016195066	0.01277461	0.021243537	0.016987487	0.012217457	0.011182103	0.096469351
14.29	30.4956475	-3.4782347	-13.28286292	7.00722016	-4.91252208	-5.07942348	-4.9454775	5.9998326	5.59224339	1.436325	6.50775506	-5.82594242	-7.45683526	5.98871861	0.67008964	8.73829489	0.29129376	-0.07579443	3.14996469	-56.43585239	-8.75801478	41.34193791	-94.95243257	14.2483907	0.060222656	0.186347426	0.007137765	0.001780446	0.001971569	0.007568689	0.019023183	0.074669967	0.041288124	0.03061762	0.015503017	0.021677492	0.016286621	0.011255226	0.011081451	0.090873732
14.3	29.57657149	-3.62837825	-14.05370213	4.00080656	-4.41487466	-4.10143909	-6.16628972	6.48367435	5.17432771	1.45584328	6.53157607	-5.38222024	-0.28945296	4.7969686	0.5070447	4.96354412	0.39625974	-0.10269936	2.03224825	-56.90172287	-8.36299365	41.97031233	-96.96874353	14.82559154	0.065324184	0.206233084	0.007280934	0.001736424	0.001879863	0.002540083	0.017276915	0.071868538	0.050245726	0.041659886	0.020179448	0.024840428	0.015734047	0.010731387	0.011888219	0.085664843
14.31	29.64345736	-3.5580181	-13.35287752	1.75295364	-4.41825709	-3.40313521	-6.80857488	6.75299304	3.49971925	1.04112882	6.98493057	-3.32045304	8.02889819	2.28021376	0.21178996	0.32802273	0.61761593	-0.19514638	0.54877503	-56.72844757	-7.87851703	42.3861822	-98.40041168	15.34519304	0.067423432	0.219417386	0.007264867	0.001678513	0.001847055	0.000186735	0.014504385	0.068501974	0.056696607	0.049073704	0.02819642	0.028829567	0.015190508	0.010588724	0.012877363	0.080475421
14.32	30.35634713	-3.12665206	-12.52918001	0.59811799	-4.67018405	-2.63204794	-6.58600106	6.74465404	4.48564218	2.01994113	7.56442687	-5.08900302	16.8497613	-1.01301978	-0.20159366	-4.7763672	0.92891886	-0.3325051	-1.2103968	-55.85727862	-7.30892708	42.55136422	-99.11356293	15.7697772	0.065751721	0.220628397	0.007040652	0.001640115	0.001895496	0.003515658	0.01119531	0.068054998	0.060498984	0.054040549	0.040826046	0.031783747	0.01451911	0.010727071	0.013727581	0.07581426
Gait 4
Angles (deg)													Torques (Nm)												EMGs
time	hip_flexion_r	hip_adduction_r	hip_rotation_r	knee_angle_r	ankle_angle_r	subtalar_angle_r	hip_flexion_l	hip_adduction_l	hip_rotation_l	knee_angle_l	ankle_angle_l	subtalar_angle_l	hip_flexion_r_moment	hip_adduction_r_moment	hip_rotation_r_moment	knee_angle_r_moment	ankle_angle_r_moment	subtalar_angle_r_moment	hip_flexion_l_moment	hip_adduction_l_moment	hip_rotation_l_moment	knee_angle_l_moment	ankle_angle_l_moment	subtalar_angle_l_moment	soleus_r	tibant_r	gasmed_r	vaslat_r	recfem_r	bicfem_r	semiten_r	glutmed_r	soleus_l	tibant_l	gasmed_l	vaslat_l	recfem_l	bicfem_l	semiten_l	glutmed_l
23.71	31.12872284	-1.63757552	-8.68911109	0.36258762	-1.90024097	-2.96865181	-6.28035199	5.38684281	0.24309158	3.26545028	9.26880175	-1.97907863	NaN	NaN	NaN	NaN	NaN	NaN	NaN	NaN	NaN	NaN	NaN	NaN	0.013851231	0.049141451	0.002201971	0.002107323	0.001314772	0.009070173	0.033310228	0.009004117	0.013738246	0.035130398	0.004168937	0.029232313	0.018079307	0.033831518	0.070499962	0.127456964
23.72	30.8491622	-1.68551653	-7.48879705	0.32079486	-2.71629414	-2.45049878	-6.47638348	5.21068641	0.47217503	4.31671569	9.58988597	-1.96991917	NaN	NaN	NaN	NaN	NaN	NaN	NaN	NaN	NaN	NaN	NaN	NaN	0.01591532	0.059579797	0.002491437	0.002355316	0.001279162	0.009522075	0.038663631	0.010610656	0.014144455	0.040131988	0.004449072	0.028259506	0.01784671	0.029611919	0.065856787	0.099751912
23.73	30.12586435	-1.6174025	-6.75601572	0.33753398	-3.41490281	-4.51174168	-6.98150193	4.89152917	0.34982273	5.34060655	10.08574746	-2.13036248	NaN	NaN	NaN	NaN	NaN	NaN	NaN	NaN	NaN	NaN	NaN	NaN	0.018783649	0.06956992	0.002893907	0.002535643	0.001339781	0.009651724	0.042897807	0.014489321	0.014915027	0.04163757	0.004998721	0.02826952	0.017327423	0.025712504	0.063122275	0.078332849
23.74	29.27642402	-1.54168473	-5.98263766	0.37628721	-3.34827789	-4.03495883	-7.55273203	4.79063373	0.12984314	6.17692735	10.46879736	-2.52715414	NaN	NaN	NaN	NaN	NaN	NaN	NaN	NaN	NaN	NaN	NaN	NaN	0.021807883	0.076873965	0.003310961	0.002627642	0.001485215	0.00948789	0.045262922	0.019953849	0.016118915	0.038780523	0.005771749	0.028316481	0.016292157	0.022201237	0.060310628	0.064560006
23.75	28.490058	-1.39142419	-7.37004053	0.38847098	-5.43889634	-4.95798619	-7.88084681	4.27050897	0.54455421	7.50362755	10.66520693	-2.38559829	NaN	NaN	NaN	NaN	NaN	NaN	NaN	NaN	NaN	NaN	NaN	NaN	0.024254553	0.079933826	0.003633297	0.002638666	0.00169336	0.009172027	0.045517831	0.025782615	0.018149809	0.032741131	0.006699722	0.027969539	0.014875514	0.019004669	0.055552027	0.058337818
23.76	27.55733219	-0.32149834	-6.97013651	0.35769644	-10.03062468	-7.48256388	-8.59431483	3.25241083	-1.23113738	8.27332259	10.87476327	-0.50577076	NaN	NaN	NaN	NaN	NaN	NaN	NaN	NaN	NaN	NaN	NaN	NaN	0.025644837	0.078785954	0.003787522	0.002599666	0.0019322	0.008909724	0.044059596	0.030561221	0.021370431	0.025736659	0.007706311	0.027224165	0.013395822	0.015980452	0.047948145	0.058531122
23.77	27.46568984	0.18296465	-7.19188775	0.31005749	-11.2374941	-10.21045458	-8.1043819	2.26045255	-0.89211339	9.76733845	11.36991946	-0.73523193	NaN	NaN	NaN	NaN	NaN	NaN	NaN	NaN	NaN	NaN	NaN	NaN	0.025913098	0.075018735	0.003766855	0.002548716	0.002164044	0.008878647	0.041789995	0.033117167	0.025792075	0.019926547	0.008754924	0.026254009	0.012119437	0.01306087	0.038040559	0.063386453
23.78	26.48929175	0.91945983	-6.8837902	0.2962571	-13.61393652	-10.87294666	-9.05165859	1.90641505	-0.87301866	10.19013083	10.56788654	-2.51798042	NaN	NaN	NaN	NaN	NaN	NaN	NaN	NaN	NaN	NaN	NaN	NaN	0.025298255	0.070871209	0.003631776	0.002509319	0.002352568	0.009137797	0.039768737	0.032899231	0.030933279	0.016580132	0.009918463	0.025204048	0.011127313	0.010347034	0.027499003	0.070932582
23.79	26.23529984	1.65010256	-7.62547733	0.26400476	-15.06214857	-12.18936746	-8.62573449	0.90815571	-0.16108193	11.82016049	10.17634556	-3.56894824	NaN	NaN	NaN	NaN	NaN	NaN	NaN	NaN	NaN	NaN	NaN	NaN	0.024148935	0.068239663	0.003483266	0.002479917	0.002469192	0.009583493	0.038751384	0.030191478	0.035956757	0.015742166	0.011448018	0.024099391	0.010336448	0.008089044	0.018328161	0.079249183
23.8	25.67695748	2.6252507	-6.57087783	0.25214404	-15.08096068	-13.87195934	-8.4607997	-0.28172772	-0.7890894	13.42544803	9.66368093	-2.54731231	NaN	NaN	NaN	NaN	NaN	NaN	NaN	NaN	NaN	NaN	NaN	NaN	0.022826778	0.068116178	0.003424138	0.002439758	0.002497739	0.009975644	0.038851917	0.025982995	0.039997	0.016469489	0.013797354	0.022847312	0.009612328	0.006586051	0.012162785	0.086667763
23.81	24.91433554	3.63851444	-5.95560337	0.254649	-14.8704054	-13.5879582	-8.28968624	-1.25338672	-1.38668366	15.14500708	8.45687144	-3.08970484	NaN	NaN	NaN	NaN	NaN	NaN	NaN	NaN	NaN	NaN	NaN	NaN	0.02169567	0.070646653	0.003520636	0.002363303	0.002440735	0.010031496	0.039571029	0.021523488	0.042455373	0.017455012	0.01754945	0.021305547	0.008871053	0.006065394	0.009930164	0.092025044
23.82	23.5843392	5.0100646	-4.97599432	0.24268957	-14.51787701	-14.05441534	-8.6769489	-2.73902987	-2.43674212	16.91601548	7.37844669	-1.75580083	NaN	NaN	NaN	NaN	NaN	NaN	NaN	NaN	NaN	NaN	NaN	NaN	0.021085323	0.075561281	0.00377486	0.002235738	0.002326063	0.009579113	0.040193511	0.017879976	0.043155249	0.017662498	0.023225933	0.019367806	0.00810241	0.006581819	0.011838953	0.094826867
23.83	22.78236545	5.95566598	-4.38632592	0.24451475	-14.14556249	-13.8317079	-8.25684032	-3.81965647	-3.03810865	18.97271172	5.82610541	-2.0142253	NaN	NaN	NaN	NaN	NaN	NaN	NaN	NaN	NaN	NaN	NaN	NaN	0.021200722	0.082414766	0.004123957	0.002064082	0.002204462	0.008721515	0.04029579	0.015682122	0.042322453	0.016661128	0.031001741	0.017056325	0.00733877	0.007980553	0.017492581	0.095203101
23.84	22.14995423	6.84059035	-4.5256908	0.22380459	-13.72982277	-14.475489	-7.46485981	-5.21579114	-4.44402341	21.37291154	4.80783239	-0.17949899	NaN	NaN	NaN	NaN	NaN	NaN	NaN	NaN	NaN	NaN	NaN	NaN	0.022031732	0.090432841	0.004464103	0.001878619	0.002131547	0.00791107	0.04004235	0.015035878	0.040433371	0.014630598	0.040466201	0.014577833	0.006623377	0.009959439	0.025986905	0.093745703
23.85	21.42241379	7.37531841	-4.28070406	0.21683186	-13.42487927	-14.54925785	-6.7070055	-5.97371547	-5.3973562	23.87638506	2.54631021	-0.28221116	NaN	NaN	NaN	NaN	NaN	NaN	NaN	NaN	NaN	NaN	NaN	NaN	0.023305512	0.098216279	0.004683251	0.001721515	0.002141502	0.007847212	0.040203665	0.015553961	0.038109398	0.012147271	0.050669493	0.012249799	0.005988041	0.012213232	0.036044626	0.09134131
23.86	20.87109707	7.97388821	-4.39019751	0.22182292	-12.65619813	-12.77693226	-5.25413135	-6.92050065	-5.7672047	26.9477107	-2.51895859	-1.15183813	NaN	NaN	NaN	NaN	NaN	NaN	NaN	NaN	NaN	NaN	NaN	NaN	0.024522807	0.103737869	0.004694878	0.001628253	0.002229771	0.009212068	0.041916436	0.016517871	0.036097891	0.009875229	0.060557969	0.010324661	0.005433158	0.014593581	0.04631643	0.088875552
23.87	19.84043761	8.32386373	-4.05880401	0.21965689	-11.705205	-13.1666371	-4.43234848	-7.76211078	-6.69249731	29.54604498	-5.3579995	-0.35999752	NaN	NaN	NaN	NaN	NaN	NaN	NaN	NaN	NaN	NaN	NaN	NaN	0.025098045	0.10488972	0.004464624	0.001613395	0.002358634	0.01235464	0.046152431	0.017153445	0.035196433	0.008305334	0.069632171	0.008856232	0.004919319	0.017188554	0.055807783	0.086843579
23.88	20.59840725	9.43440635	-4.82812832	0.21974042	-11.95697975	-13.3791271	-0.96384097	-9.9721748	-7.42204771	33.95520542	-7.04795948	0.23015487	NaN	NaN	NaN	NaN	NaN	NaN	NaN	NaN	NaN	NaN	NaN	NaN	0.02455544	0.10026468	0.004018456	0.001667152	0.0024812	0.017080606	0.053094875	0.016919732	0.036082558	0.00762971	0.078441917	0.007716708	0.004392555	0.020218322	0.064145306	0.085207134
23.89	20.10618503	9.37364519	-4.84502324	0.21246568	-11.20173676	-14.09231304	0.6604887	-9.8506526	-6.56345654	36.75304353	-10.05962969	-1.86036523	-13.87262146	-31.54662504	2.16077274	7.59496957	-5.53769322	8.68801965	-11.99720746	-2.15771207	0.16503331	10.26788007	0.92091378	-0.24454893	0.022706687	0.089732577	0.003430817	0.001761397	0.002564248	0.022699161	0.061822266	0.015697177	0.039185117	0.007769566	0.088479072	0.006733422	0.00383171	0.023752013	0.071430719	0.083635175
23.9	18.93907929	9.85804449	-4.60010215	0.19487881	-10.50160168	-13.11318966	1.12882796	-11.28443708	-9.02956109	39.11130399	-8.47409477	-1.43885373	-14.18329496	-32.01761456	2.13420855	7.83980468	-6.23988331	8.90815485	-2.62661066	1.74139408	-1.00165637	6.32613416	1.12756282	-0.19425036	0.019736879	0.074773085	0.002798278	0.001861262	0.002596232	0.028397507	0.070497405	0.013806523	0.044696686	0.008507402	0.101429856	0.005810106	0.003269843	0.027445341	0.077818186	0.081857817
23.91	19.87642931	10.78898327	-4.36172798	0.18082169	-10.95106161	-13.45858629	5.4381953	-12.18667581	-6.61272923	43.92662523	-11.32446467	-2.02819474	-14.3566468	-32.5124768	2.08893586	8.03471369	-6.94422056	9.10880476	5.30631774	4.29310251	-1.85669734	2.70885759	1.29219782	-0.17278317	0.016171831	0.058513022	0.002212919	0.001938012	0.002581677	0.033869257	0.076922819	0.011854205	0.052624418	0.009630129	0.118387482	0.004946545	0.002771	0.030517602	0.083208721	0.079752848
23.92	19.63286505	11.22679977	-4.54550812	0.17130125	-10.13094592	-12.87277654	7.62164733	-12.91350217	-6.29994023	47.11936817	-14.1173183	-4.31482911	-14.35311508	-32.98172189	2.02886181	8.18212366	-7.67042197	9.29572228	11.3184601	5.51002296	-2.36194245	-0.34181629	1.40354976	-0.17241147	0.012754897	0.045153854	0.001748076	0.00197821	0.002530072	0.039955538	0.07924591	0.010463081	0.062618483	0.01100403	0.139585334	0.004192981	0.002389743	0.032055429	0.087238899	0.077119698
23.93	18.59218968	11.14244308	-4.13407074	0.16121344	-9.55681644	-12.84683616	8.3522166	-13.35274655	-7.32314134	49.1805284	-13.66849696	-5.41560599	-14.1598464	-33.30797186	1.95448452	8.29234284	-8.43838297	9.47365493	15.28589202	5.6132339	-2.54652081	-2.6924921	1.46246307	-0.18357891	0.010255931	0.038686866	0.001452696	0.00198818	0.002448078	0.048868299	0.076722803	0.01001813	0.073678476	0.012562432	0.164705926	0.003603002	0.002143481	0.031487233	0.089348226	0.073549466
23.94	18.13556603	11.28015574	-4.63340154	0.16063776	-8.88365029	-12.91798681	10.39218986	-13.63100503	-6.74342085	52.05583228	-13.72967605	-7.46681149	-13.78288845	-33.35900832	1.86257489	8.38065512	-9.26761572	9.64746147	17.34613874	4.91916911	-2.4815631	-4.30773205	1.48065849	-0.19884904	0.009229413	0.041285799	0.001342746	0.001995757	0.002339463	0.063559891	0.070412348	0.010539977	0.084227837	0.014244502	0.193257804	0.003209941	0.002010269	0.02887534	0.08878347	0.068694803
23.95	17.41647425	11.81529733	-4.76789423	0.15468927	-8.01662306	-11.26339935	12.40872554	-14.04289787	-5.79868622	55.28500782	-13.61205973	-11.11400618	-13.22929764	-33.04978954	1.74516584	8.46120778	-10.17527431	9.82224562	17.8310746	3.76192409	-2.25606689	-5.23359625	1.47649583	-0.21462268	0.00978816	0.05209868	0.001390983	0.002048901	0.002211939	0.086307089	0.063442031	0.011722259	0.092753439	0.015939258	0.224368732	0.003020932	0.001947968	0.024831387	0.08476796	0.062713179
23.96	16.3169085	10.794838	-5.36270917	0.15657378	-6.92185198	-10.26873363	13.14084798	-13.17388336	-6.02301912	56.38605412	-12.70249171	-12.71033686	-12.50066556	-32.38852562	1.59145152	8.54295875	-11.17405344	10.00268552	17.20050363	2.43580032	-1.95066503	-5.57330963	1.46935058	-0.23148513	0.011507798	0.067104477	0.001528734	0.002205598	0.00208286	0.11714287	0.060278008	0.013094693	0.098537832	0.017471573	0.256094697	0.003019269	0.001920391	0.020237492	0.076978876	0.056360966
23.97	16.666781	11.35218518	-4.45458933	0.13771161	-7.21955339	-10.18928596	16.2316292	-13.64760811	-5.0897478	59.09835098	-11.50047522	-14.32257273	-11.61015643	-31.47556307	1.39411584	8.63362142	-12.27202746	10.1926247	15.94815336	1.17565618	-1.62672068	-5.45647818	1.47415332	-0.25247598	0.013549952	0.080368734	0.001666421	0.002512181	0.001977244	0.153067559	0.064857575	0.014242248	0.101895099	0.018630839	0.28498674	0.003166019	0.001913624	0.015966424	0.066036519	0.050596009
23.98	14.97799909	10.84356649	-6.33684103	0.15626478	-5.22164246	-7.26540141	16.64362843	-13.06619181	-4.69537845	60.41877615	-11.03397598	-16.2831486	-10.60035799	-30.46158277	1.15313461	8.74591739	-13.47349722	10.39473263	14.48712716	0.15287641	-1.32855001	-5.0064556	1.49777299	-0.28040056	0.015000876	0.0865484	0.00172881	0.002978104	0.001920622	0.188999788	0.078511903	0.015004382	0.103866369	0.0192202	0.306388316	0.00339921	0.001935484	0.01265235	0.053599024	0.0461374
23.99	14.65024612	11.01549881	-6.20503048	0.14892776	-4.50608151	-8.55006242	18.81590353	-13.33951772	-4.37826122	62.10876468	-10.8445811	-17.42866223	-9.54093075	-29.49953056	0.87313183	8.89701801	-14.77882936	10.60946957	13.05209455	-0.5438245	-1.0820735	-4.31679105	1.53829747	-0.31633081	0.015301197	0.083699122	0.001691554	0.00356443	0.001932372	0.220639913	0.099024591	0.015558679	0.105722039	0.019109501	0.31562305	0.003641925	0.002001397	0.010559289	0.041852901	0.04333328
24	14.83835776	11.60786105	-6.49360587	0.14542667	-4.14173156	-7.24727791	21.97135633	-13.62703296	-2.98459981	64.24061283	-12.16508062	-19.05434967	-8.51202969	-28.70843298	0.55945812	9.1023936	-16.18383675	10.83399797	11.6960005	-0.91114682	-0.89743036	-3.45123874	1.58729809	-0.35933594	0.014536344	0.074627474	0.001595371	0.004197246	0.002022433	0.247606489	0.121501457	0.016335269	0.108584313	0.018293667	0.309990548	0.003824252	0.002116033	0.009571237	0.032650411	0.042273105
24.01	14.09398517	11.89843756	-6.6098079	0.14243137	-3.29113122	-6.7045286	23.41276758	-13.93496012	-2.86000858	64.94164767	-10.55753904	-18.20153792	-7.58226487	-28.15147018	0.21720582	9.37051891	-17.68031557	11.06226709	10.37995196	-1.02041908	-0.7698463	-2.46426508	1.63358824	-0.40741449	0.013399993	0.065540853	0.00152221	0.004796658	0.002189358	0.273956472	0.1407218	0.017806221	0.113165066	0.016941074	0.290513339	0.003906501	0.002261429	0.00930219	0.026839242	0.042962304
24.02	13.29421186	11.92377382	-6.47843816	0.13817952	-2.78239354	-6.75610606	24.79727409	-13.78249123	-2.73867857	65.41404088	-10.22306825	-18.33761076	-6.78767588	-27.83271415	-0.14777504	9.7018413	-19.25822848	11.28656186	9.08848861	-0.98345726	-0.68573823	-1.42444762	1.66666212	-0.45812872	0.012842376	0.062902359	0.001547944	0.005297812	0.002418003	0.305038082	0.153873591	0.0202465	0.119508653	0.01539311	0.26201424	0.003889031	0.002398267	0.009298693	0.024151803	0.045435386
24.03	13.61425163	11.11056039	-7.25825781	0.14506352	-1.98457552	-5.77778525	27.01944444	-12.51325104	-2.02550563	65.54346561	-9.06994416	-17.20274473	-6.12352332	-27.71047388	-0.52762983	10.09193503	-20.90870676	11.49974007	7.87922198	-0.89627345	-0.63654998	-0.41776042	1.67816484	-0.50804841	0.01358388	0.070287271	0.001701453	0.005652958	0.002680711	0.342764657	0.162073737	0.023560381	0.126848832	0.014088827	0.23178848	0.003808431	0.002481313	0.009252525	0.02362053	0.0496379
24.04	13.06473517	11.37468889	-7.02300156	0.14539461	-1.61987757	-7.83044183	28.5918266	-12.5217235	-1.74952284	65.59771267	-8.63330457	-17.03516255	-5.55226129	-27.71212079	-0.91219372	10.5356142	-22.62622825	11.69707445	6.84756101	-0.79787538	-0.62646982	0.47185738	1.66119186	-0.55212272	0.015753408	0.086632317	0.001950218	0.005829469	0.002942812	0.382665609	0.169579604	0.027238633	0.133725799	0.013448415	0.207565234	0.003723084	0.00248241	0.00910673	0.02416027	0.055126902
24.05	12.3966037	11.42506421	-6.95531529	0.14712053	-0.99328343	-7.78651917	29.92859695	-12.21473621	-1.5724061	65.29837218	-7.8786958	-17.05139181	-5.0173292	-27.74214049	-1.29031186	11.02789108	-24.40921505	11.87736507	6.06622683	-0.67712368	-0.6640963	1.18665098	1.60919076	-0.58444642	0.018865957	0.106650793	0.002216927	0.005815492	0.003167889	0.41493799	0.181192206	0.030438122	0.138467204	0.013774448	0.194914819	0.003686894	0.002406068	0.008999679	0.024917697	0.060901657
24.06	12.16200873	10.88173534	-6.90786925	0.15195548	-0.51658578	-7.44139906	31.22591432	-11.662113	-2.32987612	64.2374707	-4.73946129	-14.62065267	-4.45485012	-27.6966511	-1.6524821	11.56221595	-26.25961196	12.04353111	5.55538347	-0.51080165	-0.74861431	1.70821734	1.51652352	-0.6001796	0.022162711	0.123265209	0.002417992	0.005629324	0.003321033	0.429124479	0.199417812	0.032119248	0.139881337	0.015188708	0.19502907	0.003717985	0.002285849	0.009111639	0.025343241	0.065580824
24.07	11.248528	10.9393097	-6.59399688	0.15266601	-0.08719214	-7.39101271	32.04420077	-11.34419035	-2.04032921	63.24596057	-3.82463697	-14.71476952	-3.80636243	-27.49511736	-1.99370109	12.13060094	-28.18181289	12.20250798	5.29598914	-0.28547623	-0.86910766	2.05349746	1.38089648	-0.59710344	0.025115507	0.130956396	0.002506962	0.00532437	0.003374675	0.419818233	0.222905811	0.03127911	0.137759849	0.01758704	0.204217532	0.003781995	0.002165585	0.009536928	0.025179289	0.067855276
24.08	10.84434421	10.62528565	-7.02414111	0.15992966	0.21798572	-7.63861137	33.19558076	-10.64079509	-1.77254712	61.74584353	-2.81708503	-13.21115734	-3.03373601	-27.1113945	-2.31489422	12.72662013	-30.18112856	12.3642781	5.23830822	-0.02221268	-1.00173148	2.2635457	1.20575468	-0.57719904	0.027731058	0.12816785	0.002499774	0.00498118	0.003320149	0.390191903	0.246700358	0.027445457	0.133111844	0.020624246	0.215453977	0.003808282	0.002079782	0.010248389	0.024471457	0.06697532
24.09	10.48839915	10.00155086	-7.00040874	0.16963258	0.78778567	-6.62742331	34.25693835	-9.82693752	-2.13099521	60.32385062	-2.39779883	-12.51105034	-2.12753698	-26.57564309	-2.6217509	13.34756748	-32.26278652	12.54050295	5.31522141	0.218775	-1.11234008	2.38870968	1.0020418	-0.54692545	0.030387471	0.117468112	0.002463745	0.004682466	0.003176105	0.350489907	0.263959549	0.021469576	0.128059444	0.023794887	0.221545009	0.00373267	0.002043664	0.011133337	0.023551586	0.062968536
24.1	10.00591356	10.1950899	-6.88796973	0.18181052	0.50770763	-6.39960252	35.16689757	-9.63030234	-1.86481888	58.75676394	-1.91763787	-12.5028532	-1.1038165	-25.94772947	-2.92152229	13.99421465	-34.43230458	12.74312206	5.44136359	0.33966964	-1.15803701	2.4811553	0.78909404	-0.51647865	0.033376172	0.104044717	0.002483849	0.004481545	0.002983279	0.312030214	0.26883391	0.016324982	0.125284404	0.02663002	0.218489069	0.003536983	0.002054113	0.012037387	0.022884811	0.056439672
24.11	8.44346619	9.51460304	-7.14323447	0.18336365	1.62371995	-5.33231682	34.82326836	-9.07594589	-2.91108231	56.34579785	-1.92772117	-13.29462462	0.00694484	-25.29409169	-3.21957613	14.66875851	-36.69652727	12.98265627	5.51455578	0.23341274	-1.09986833	2.59064274	0.59449623	-0.49776632	0.036589857	0.093844239	0.002633134	0.00438685	0.002791237	0.28117377	0.259766993	0.017377675	0.127285276	0.028911584	0.206662854	0.003256402	0.002097578	0.01277993	0.022792861	0.048194132
24.12	7.35441601	9.18194067	-6.88325666	0.18928692	2.29637692	-4.75107223	34.85864791	-8.58227084	-3.33157839	54.05164028	-2.94331419	-13.88023029	1.17676898	-24.68912731	-3.51744344	15.37017045	-39.06410494	13.26628182	5.41983723	-0.17787605	-0.91869971	2.7606705	0.45193038	-0.5018258	0.03963471	0.092204016	0.002956526	0.004373629	0.002648975	0.25713151	0.241165464	0.031607062	0.135663967	0.030777286	0.189364443	0.002953937	0.002159499	0.013167066	0.023233888	0.039027118
24.13	7.15922516	9.05922132	-6.76427328	0.19388269	2.79958936	-4.6248194	35.62516016	-8.40248343	-3.44256666	51.51063981	-2.04214124	-12.32853641	2.39926403	-24.22482202	-3.81318079	16.08920631	-41.54544324	13.59657081	4.99301384	-0.9760031	-0.60254414	3.03784775	0.39584889	-0.53799898	0.042281823	0.103009568	0.003462755	0.004409264	0.002597848	0.23430697	0.221702145	0.065580383	0.150510413	0.032652077	0.170345735	0.0026921	0.002230852	0.01303462	0.023793734	0.029767916
24.14	5.44230913	8.35218901	-6.14447975	0.19999801	2.90584335	-4.14284556	34.84979804	-7.80579087	-4.35426211	48.74592041	-3.03684287	-13.33163375	3.69847631	-23.99742734	-4.10273722	16.80923118	-44.15260141	13.97157703	4.10470389	-2.13521526	-0.17841628	3.4544507	0.45413139	-0.60840574	0.044883728	0.127915395	0.004122257	0.004465713	0.002658983	0.207286637	0.210285398	0.122498212	0.170155998	0.035014767	0.152069548	0.002525942	0.002312453	0.012317252	0.023903162	0.021319044
24.15	5.97151864	9.17517779	-6.24815585	0.2165343	3.50710042	-5.45469012	36.63927695	-8.10529363	-3.90853781	46.43396254	-2.52632144	-13.16430376	5.11841192	-24.06873747	-4.38003695	17.51348131	-46.89868322	14.38590694	2.72868404	-3.45066698	0.28045462	4.02069198	0.64004511	-0.70406623	0.048297184	0.165230767	0.004868768	0.004514446	0.002818964	0.174914182	0.212496312	0.199128232	0.191551443	0.038118796	0.135342524	0.002513125	0.002420215	0.011096803	0.023148678	0.014475961
24.16	5.61036178	9.0797548	-6.3589944	0.22939087	4.3503815	-5.95278526	37.0848936	-7.81296622	-4.19995442	43.42199131	-2.30546874	-12.64767083	6.69976759	-24.43852013	-4.63596318	18.19173401	-49.7961823	14.83197291	0.78039941	-4.73284403	0.72221281	4.76333898	0.94202649	-0.8099195	0.053248174	0.209029027	0.005604876	0.004521139	0.003024503	0.140608418	0.229290313	0.284144689	0.210843388	0.041815101	0.119733413	0.00271952	0.002590048	0.009591546	0.021471649	0.009688718
24.17	5.0404841	9.43903429	-6.10421353	0.24627273	4.2235418	-5.64319851	37.43346766	-7.91335781	-4.25597001	40.52814067	-2.42518261	-12.51597572	8.46197537	-25.05657334	-4.85856168	18.84070154	-52.85444295	15.30101304	-1.73067543	-5.65391237	1.07836529	5.69615018	1.32263134	-0.90132317	0.059608271	0.249661966	0.006215526	0.004451038	0.003194361	0.109707221	0.258102055	0.359832586	0.22368247	0.045555015	0.104216859	0.003203831	0.002873113	0.008090844	0.019162912	0.006978659
24.18	2.6920279	8.38377338	-5.38064908	0.24373825	5.27593549	-5.77854797	35.30188557	-7.26693735	-6.02410405	36.81799494	-2.3707079	-11.76824787	10.40223585	-25.85541239	-5.03539819	19.45953054	-56.0766184	15.78393383	-4.67820216	-5.799454	1.29021648	6.81132442	1.720795	-0.94833913	0.06612915	0.276231359	0.006598245	0.004282709	0.003247375	0.086521268	0.294802768	0.407878262	0.225843958	0.048568906	0.087950282	0.003982851	0.003317148	0.006864679	0.016701575	0.00604196
24.19	1.74765074	8.47343271	-5.59327328	0.26404857	5.60701697	-5.20022847	35.07714373	-6.88143164	-5.76948229	33.47851769	-2.74897236	-11.79923425	12.50299448	-26.77046842	-5.15705192	20.04569093	-59.45670001	16.27216523	-8.02933753	-5.02511281	1.37305019	8.12689647	2.05841906	-0.93046802	0.070908067	0.280443414	0.006709445	0.00402159	0.003136185	0.072717848	0.334681969	0.41686416	0.214735273	0.050122276	0.070950858	0.004996903	0.003942056	0.006091803	0.014552886	0.006441762
24.2	1.54757809	8.71526801	-5.69403686	0.27514475	5.93229247	-5.26927568	35.5309842	-6.83604122	-6.13346469	30.04603426	-3.51512602	-11.01228865	14.73245923	-27.74578424	-5.22019713	20.59420863	-62.97724809	16.75844657	-11.66963383	-3.31058224	1.36289781	9.63955882	2.25695341	-0.83767547	0.072382065	0.260101086	0.00659477	0.003702866	0.002870362	0.067243925	0.372276613	0.386859073	0.190967423	0.049754386	0.054291321	0.00609969	0.00472093	0.005836066	0.013017282	0.007769468
24.21	0.7736589	8.20689325	-5.5052661	0.31218157	6.74974867	-5.65552334	35.17142343	-6.04557884	-6.66760991	26.42989704	-3.96344166	-9.43245325	17.03946057	-28.73521953	-5.22789971	21.09889458	-66.60777696	17.23707665	-15.49507885	-0.89082357	1.31749817	11.33508598	2.25344497	-0.67807583	0.070201514	0.220373416	0.006368862	0.003376668	0.002515589	0.067267936	0.401541739	0.328447723	0.158612776	0.04743685	0.039614423	0.00708604	0.005572404	0.006064487	0.012168153	0.009705701
24.22	-0.11119106	8.35620609	-5.53002507	0.33020815	7.23256779	-5.6177729	34.70676975	-6.00139317	-7.49787589	22.83463077	-3.05366532	-7.54949818	19.35625277	-29.69698727	-5.18566777	21.55225508	-70.30322907	17.70322421	-19.50175121	1.66583684	1.29265955	13.20535028	2.01577779	-0.4809482	0.065304843	0.171765589	0.006142107	0.003082402	0.002168118	0.069504308	0.417468195	0.25773632	0.123649722	0.043583822	0.028259795	0.007754117	0.006368992	0.006676397	0.011890318	0.011985613
24.23	-0.50935378	9.08571978	-6.1376288	0.36222776	7.85921051	-6.17348467	34.89527805	-6.03765217	-7.73530195	19.6764842	-4.4599136	-5.61445807	21.60858951	-30.58500033	-5.09668035	21.94329631	-74.00274405	18.15174062	-23.61921092	3.82473598	1.29223237	15.21355739	1.5578563	-0.2830708	0.059162343	0.12562089	0.005941847	0.002834671	0.00192021	0.07136022	0.417762513	0.190494644	0.091591155	0.038896461	0.0206195	0.007979408	0.006966642	0.007530889	0.011993702	0.014325935
24.24	-1.42731041	9.06456214	-7.40140507	0.44945262	7.73395841	-3.09173894	34.3037836	-5.64550412	-7.55073471	16.10039793	-4.92336768	-6.33120856	23.7167963	-31.34693015	-4.96100631	22.25694287	-77.62976637	18.5764228	-27.7478184	5.15829341	1.28188097	17.29454486	0.94198017	-0.12127872	0.052888047	0.090081438	0.005694374	0.002629109	0.001831796	0.071426137	0.402928688	0.137732554	0.065740007	0.034071748	0.016089593	0.007763254	0.007250064	0.008469878	0.012327572	0.01638291
24.25	-2.34774412	8.98755205	-7.04949842	0.47600939	8.12985584	-3.90511689	33.7688235	-5.18715798	-7.67147786	12.96606177	-5.21379138	-5.34952655	25.58677904	-31.9262091	-4.77747495	22.47735666	-81.0935924	18.96959216	-31.72320525	5.49488907	1.21150032	19.34180096	0.27204828	-0.02260886	0.046948261	0.068677899	0.005290801	0.002457071	0.001914686	0.069284701	0.375255034	0.103886494	0.046852466	0.029521717	0.013496226	0.007217441	0.00716737	0.00932095	0.012823861	0.017803844
24.26	-4.40951398	7.79317534	-5.99861022	0.52090932	9.34980923	-4.55694212	31.54874309	-4.24459099	-8.99839161	9.53171446	-4.50377812	-3.18888644	27.11084034	-32.26052048	-4.54417208	22.59176749	-84.29126692	19.32111109	-35.32493948	4.92253663	1.0452135	21.21185787	-0.32391427	0.00003878	0.041521174	0.061225047	0.004694453	0.00231346	0.002131573	0.065091225	0.337578175	0.087535358	0.034036307	0.025278901	0.011677276	0.006494535	0.006733297	0.009891662	0.013452819	0.01836983
24.27	-4.64654239	8.26580401	-6.13306413	0.74948905	9.64303029	-4.51840787	31.71246575	-4.30950262	-8.2944646	6.9648289	-5.51034394	-3.07953535	28.18744753	-32.27674476	-4.2581039	22.59117503	-87.10946301	19.61721529	-38.28470534	3.73146528	0.77811838	22.73602559	-0.71838821	-0.05170177	0.036871648	0.065289554	0.004011318	0.002194887	0.002408497	0.059277288	0.292446188	0.083676222	0.025898151	0.021154313	0.009913559	0.005725674	0.006018089	0.009999168	0.014137446	0.018129096
24.28	-4.77476226	8.49333563	-8.05918315	1.11373012	10.48379138	-1.94398099	32.01879024	-3.79182456	-6.79001146	4.95356609	-6.08112732	-2.43466372	28.74609842	-31.88883756	-3.91562928	22.46840712	-89.42722722	19.84040281	-40.33194945	2.27791453	0.43526096	23.74215281	-0.81151704	-0.16540359	0.03329368	0.077192503	0.003483146	0.00209857	0.002657819	0.052411698	0.242280842	0.086149766	0.021220302	0.017018903	0.008028398	0.005002029	0.005140832	0.009547656	0.014709439	0.017419043
24.29	-5.21127779	8.48728647	-7.83864159	1.20631757	10.6267326	-2.41025995	31.95697789	-3.56450736	-5.66409287	3.20844637	-5.8340663	-2.02215843	28.76507457	-31.01716856	-3.51315211	22.214067	-91.12014618	19.97062461	-41.25859399	0.8451307	0.05803706	24.08171866	-0.55400006	-0.32230341	0.030815581	0.092497271	0.003418665	0.002026628	0.002804917	0.045147875	0.190200835	0.089411621	0.019085781	0.013004887	0.006195931	0.004384824	0.004253656	0.008604855	0.014950239	0.01674268
24.3	-5.72449656	8.31312346	-8.04067412	1.89498606	11.5048907	-2.06508358	31.64165095	-3.29822448	-4.90574408	2.11619858	-6.55347948	-1.37579427	28.28532549	-29.63668227	-3.04882041	21.80908825	-92.06538041	19.98707662	-40.97791306	-0.43444077	-0.30987697	23.66103896	0.04052332	-0.49997865	0.029031952	0.106339317	0.004098524	0.001991329	0.002809021	0.038135107	0.140410021	0.089617314	0.018711077	0.009536514	0.004666632	0.003909599	0.003504238	0.007397461	0.014691386	0.016554888
24.31	-7.2478234	7.30844952	-7.85723571	2.34188449	12.07189967	-1.49381465	30.14800731	-2.81168821	-4.83597529	1.12430894	-6.04986102	-1.51822947	27.42043415	-27.81634506	-2.5258701	21.21629295	-92.14691782	19.86976354	-39.55803696	-1.57682988	-0.62955974	22.47151874	0.89785706	-0.67325291	0.027270482	0.114094269	0.00569015	0.002012743	0.002671506	0.031864338	0.097594186	0.085211294	0.019288685	0.007192512	0.003585959	0.003583049	0.002995638	0.006216932	0.013933183	0.017070775
24.32	-7.29029352	7.69283953	-8.02330046	2.9374204	12.4104614	-2.22171181	30.60503188	-2.69658235	-3.72652405	1.0376705	-6.3481533	-1.00200542	26.35449598	-25.70797135	-1.95587286	20.37649273	-91.26091549	19.60004478	-37.22641114	-2.68545858	-0.86815212	20.60794563	1.90055484	-0.81516431	0.024986943	0.112450176	0.008206423	0.002106448	0.002430209	0.02655636	0.065558041	0.077128478	0.020012614	0.006482233	0.002955602	0.003388001	0.002759403	0.005303344	0.01292899	0.01816964
24.33	-7.58809656	7.96798811	-8.43810779	3.67654248	12.48985594	-2.03910623	30.54131394	-2.79388607	-2.32271642	1.22991216	-6.05737714	-1.4048712	25.32540775	-23.4905636	-1.35974165	19.21263251	-89.32114331	19.16005435	-34.33368184	-3.87128606	-0.99969073	18.25753317	2.91487939	-0.89953783	0.022063185	0.100460348	0.011544731	0.002269992	0.002143693	0.022200028	0.045912372	0.068505331	0.020241197	0.007659682	0.002681543	0.003292977	0.002746759	0.004770527	0.01215504	0.019437402
24.34	-7.9190431	7.63621907	-8.17510755	4.47580425	13.14039775	-1.8325088	30.32625461	-2.65752439	-1.72290551	1.59080429	-6.04352065	-1.15789421	24.58868656	-21.3021511	-0.76545468	17.64479112	-86.26504948	18.53213998	-31.26376344	-5.20754394	-1.00776604	15.64843862	3.81836596	-0.90527844	0.018828542	0.080121288	0.015638983	0.002478182	0.001873315	0.018744929	0.037712405	0.063744549	0.019628293	0.010648254	0.002629533	0.003258843	0.002845113	0.004597469	0.01214366	0.020343855
24.35	-9.21287583	7.17219382	-8.49686691	4.91443553	13.2370828	-1.10188354	29.21525625	-2.26925432	-1.14733681	2.14618414	-5.90873383	-1.422497	24.35747306	-19.18839955	-0.20425061	15.61564753	-82.06166582	17.69989515	-28.32753059	-6.74472298	-0.88761321	12.97802	4.51953582	-0.82099952	0.01590262	0.05608022	0.020695543	0.002688918	0.001669443	0.016287271	0.038171739	0.066931341	0.018165959	0.01508486	0.002664761	0.00324455	0.002922592	0.004670206	0.01325668	0.020473926
24.36	-9.67818049	6.65288153	-9.29654531	5.51207602	13.16143283	-0.52006045	28.88410306	-1.77421936	-0.78535746	3.14601492	-5.78275941	-1.66400124	24.73900205	-17.09571446	0.29160869	13.11711898	-76.72209654	16.65148641	-25.71682294	-8.54604119	-0.64540632	10.3682533	4.96550606	-0.64764643	0.014005847	0.034389239	0.027376617	0.002855587	0.001564235	0.015073319	0.043827761	0.080076535	0.016197141	0.02045331	0.002684411	0.003214355	0.002884018	0.004843051	0.015499087	0.019695645
24.37	-10.199912	5.87082231	-8.3063946	6.38514312	14.00171366	-1.15149836	28.30969943	-1.37204021	-1.52064197	3.76647309	-6.68966066	-0.79179588	25.70029202	-14.91226701	0.6893771	10.20731505	-70.31203381	15.38483669	-23.54429814	-10.68678535	-0.29624546	7.87612065	5.1380704	-0.39737217	0.013764272	0.020653254	0.036754143	0.002942144	0.001568298	0.015315401	0.05153771	0.101919379	0.01437262	0.02624112	0.002638938	0.003145747	0.002706167	0.004992473	0.018450073	0.01819234
24.38	-10.97833868	4.29295145	-8.46954079	7.24785303	13.53576241	-1.10476853	27.31225045	-0.27245478	-2.16061623	3.35903379	-9.89498971	-2.70289713	27.07555025	-12.52238056	0.95658526	7.01511085	-62.96416455	13.91352099	-21.90686494	-13.21619595	0.1379382	5.53607481	5.04376311	-0.0893346	0.015500928	0.01821089	0.049942903	0.002934917	0.001668562	0.016957865	0.059046084	0.1278272	0.013461934	0.032037257	0.002531816	0.003033271	0.002431985	0.005049368	0.02135336	0.01635651
24.39	-11.29512621	4.08675175	-8.29790303	8.11971338	13.44212749	-1.14003447	26.85095142	-0.18569982	-1.20344678	3.22893586	-9.84136248	-2.31630227	28.60289643	-9.84644925	1.06340062	3.73475473	-54.8864709	12.27156305	-20.89291323	-16.12538726	0.63235433	3.38690474	4.7059051	0.25477208	0.01908038	0.026976101	0.067482743	0.002844314	0.001829029	0.019565792	0.065098515	0.150937373	0.014073121	0.037543067	0.002404211	0.002883323	0.002137045	0.005011226	0.023359118	0.014620143
24.4	-11.4971167	3.10606055	-8.55911633	9.12448571	12.85105976	-1.31916342	26.43057404	0.69720955	-1.03989724	2.95632492	-11.00711534	-5.06349197	29.97526508	-6.86103458	0.987448	0.6092523	-46.36138481	10.51513029	-20.52843671	-19.34478756	1.16503395	1.46474872	4.16128564	0.61376346	0.023907062	0.043341839	0.088767443	0.002696262	0.001996903	0.022422718	0.069227511	0.164294486	0.016428835	0.042626723	0.002320536	0.002705927	0.001894907	0.004937221	0.023857965	0.013322588
24.41	-11.81340209	2.60396914	-8.83861027	9.97000588	11.91148554	-1.50011088	25.95911813	1.16840101	-0.86300854	3.52710447	-14.27322379	-4.3322301	30.88397407	-3.61414417	0.72231744	-2.09743539	-37.7317542	8.71925038	-20.73063721	-22.7597775	1.71971432	-0.21351231	3.4567486	0.96949703	0.029104946	0.061247801	0.111934499	0.002519954	0.002115937	0.024753563	0.071322458	0.163453673	0.020296348	0.047600109	0.002359897	0.002512975	0.001756285	0.004923776	0.022774778	0.012654334
24.42	-11.99171401	1.36750181	-8.95684571	11.15311873	11.60750889	-1.52945748	25.54941164	2.20462363	-1.12444983	4.11677446	-15.74937298	-5.34421922	31.04669607	-0.23650517	0.2885878	-4.13738798	-29.37203776	6.96904391	-21.31702037	-26.23530442	2.28341418	-1.65264137	2.6426926	1.3091626	0.033841816	0.074236646	0.134339129	0.002340701	0.002144555	0.025943425	0.071174927	0.14846368	0.025078842	0.053628318	0.002611091	0.002327086	0.001742389	0.005064817	0.020655873	0.012650587
24.43	-12.67840669	-0.21747242	-10.07714037	12.38549828	9.763624	0.22747691	24.51591215	3.45639885	0.49382031	4.58829299	-15.1638547	-9.2487413	30.22052831	3.0390224	-0.25704142	-5.32060035	-21.64702511	5.34571543	-22.05372043	-29.64820085	2.84189635	-2.86974137	1.76644703	1.62582583	0.037706465	0.077875791	0.153242939	0.002181772	0.002071043	0.02567789	0.068346548	0.123781731	0.029999094	0.062807207	0.003161703	0.002194833	0.001848215	0.005409795	0.018462806	0.01320454
24.44	-12.39280185	-1.1081413	-9.89730189	13.90416818	8.81714546	-1.95189574	24.39040554	4.18308482	1.05958166	5.49455389	-14.57847462	-9.59552949	28.24475378	5.88585966	-0.82363959	-5.56103809	-14.86465384	3.91099469	-22.70812449	-32.91389903	3.37730208	-3.88388755	0.86800016	1.91716967	0.040936803	0.071364377	0.166427236	0.002066196	0.001917478	0.023966086	0.062464609	0.096073952	0.034281907	0.077464219	0.004065883	0.002191037	0.002050819	0.005940282	0.017158657	0.014101733
24.45	-11.8168224	-1.86810276	-10.21178729	15.92029382	7.30631972	-0.81407592	24.3464504	4.72458821	1.99251996	6.46254517	-14.69490851	-9.37308442	25.09793692	7.90806192	-1.29724434	-4.90930752	-9.234454	2.69512477	-23.08710931	-35.99380405	3.86932938	-4.7093657	-0.02276787	2.1841184	0.04430427	0.057362604	0.172796355	0.00201072	0.001730622	0.021111568	0.053716989	0.071517249	0.037301223	0.098778087	0.005293402	0.002405741	0.002319684	0.006582742	0.017299505	0.015085348
24.46	-10.81151385	-2.96262946	-8.86852586	18.39033561	6.18297063	-2.36775252	24.37269105	5.53507974	2.2581217	7.14290464	-14.57484484	-10.24005093	20.96193954	8.73211089	-1.56066334	-3.5598474	-4.84292503	1.6955824	-23.05535273	-38.88579031	4.29848414	-5.35478868	-0.88772227	2.42989957	0.04871664	0.040327613	0.173007028	0.002016975	0.001564474	0.017667784	0.04315867	0.054053344	0.038675717	0.125480431	0.006693037	0.002914142	0.00262509	0.007245657	0.018831922	0.015947275
24.47	-10.33949645	-3.72085508	-8.88001717	20.65518944	3.80310025	-1.84602555	23.67002285	6.0545002	2.40324441	7.49929429	-13.55110581	-10.83328975	16.28898119	8.21782445	-1.53526138	-1.82772387	-1.65140941	0.89008105	-22.53741671	-41.60531461	4.64873208	-5.82791929	-1.72015113	2.65883076	0.054785883	0.024548876	0.169822962	0.00206963	0.001461529	0.014316043	0.0325431	0.044975008	0.038306531	0.153605352	0.008011437	0.003737525	0.002939086	0.007848542	0.021160513	0.016613073
24.48	-8.60552867	-4.70028979	-9.62576598	23.79373028	1.32919542	-1.79107098	23.74055366	6.51695913	2.78176139	8.03877235	-13.46972579	-12.11884261	11.76281888	6.58922156	-1.22490636	-0.08970824	0.48230912	0.25385268	-21.51379	-44.16185248	4.90829583	-6.14115191	-2.52280221	2.87476211	0.06245092	0.01286316	0.167572387	0.002145483	0.001441694	0.011659545	0.023677713	0.043512651	0.036387263	0.17767028	0.008975908	0.004814084	0.003231528	0.008324328	0.023415597	0.017170596
24.49	-7.87038676	-5.48692885	-10.65564656	26.69099419	-1.73708143	-1.69567315	22.50977017	6.73157062	3.2150268	8.11555142	-12.9905724	-12.26817596	8.02472365	4.28041284	-0.70462108	1.31916205	1.76373104	-0.23246845	-20.01713953	-46.53977152	5.06948366	-6.31274829	-3.30545993	3.07997349	0.070704059	0.006270386	0.170689461	0.002226524	0.00150159	0.010044166	0.017732738	0.047741359	0.033346929	0.19281248	0.009394506	0.005998378	0.003470631	0.008605289	0.024798651	0.017803419
24.5	-6.93427717	-6.35888397	-11.28022761	29.5699658	-5.66245873	-0.97924597	21.29763237	7.0735253	3.52671052	7.9803173	-12.40448157	-12.41731765	5.57440393	1.88968287	-0.12591889	2.15422422	2.41840681	-0.57688737	-18.12584277	-48.69652468	5.12901812	-6.36454701	-4.08248758	3.27504428	0.077767475	0.004213885	0.18234788	0.002307216	0.001620191	0.009504281	0.014939803	0.055215336	0.029714922	0.196673864	0.009216015	0.007098369	0.003630387	0.008619865	0.024881401	0.018641452
24.51	-5.11073666	-7.29822601	-10.34623251	33.0332581	-7.45342161	-4.02930978	20.71890048	7.53805564	3.3568352	7.82611912	-11.9542942	-13.15194688	4.64138532	-0.01176551	0.32129577	2.30320942	2.65444787	-0.78059786	-15.95016983	-50.57812192	5.08922502	-6.31998577	-4.87017592	3.45951333	0.081930199	0.00523252	0.203772147	0.002393899	0.001765895	0.00982296	0.014730989	0.063217452	0.025984968	0.189965054	0.008531614	0.007939493	0.003695211	0.008319768	0.023738047	0.019624345
24.52	-3.33488161	-8.43137275	-9.87779774	36.05011151	-10.686504	-3.01732545	20.02209672	8.01563938	3.28482732	7.57366775	-11.64491884	-13.28618654	5.06955499	-1.12104831	0.49185429	1.80899765	2.6367304	-0.8484447	-13.61532224	-52.13400597	4.95881365	-6.20340767	-5.68419952	3.63290383	0.082621622	0.007681964	0.233762114	0.002496931	0.001902148	0.010627713	0.01607508	0.068971649	0.022545021	0.175650267	0.007532868	0.008424269	0.003656916	0.007719812	0.021833005	0.020489562
24.53	-1.8775762	-8.90771875	-9.61703884	39.13175619	-13.01749978	-3.80911399	19.19135625	8.33661744	3.32978811	7.60499402	-11.17424878	-13.20282772	6.42888421	-1.38648956	0.31372948	0.83472189	2.47917574	-0.79302894	-11.25310862	-53.32351921	4.75265518	-6.03823286	-6.53793979	3.79571078	0.08090056	0.010261643	0.267904542	0.002617383	0.001994441	0.011480188	0.017787473	0.070214797	0.019678411	0.157466921	0.006450077	0.008543692	0.003513217	0.00691198	0.019736126	0.020904739
24.54	-0.15413894	-9.11853763	-7.74630332	41.71719702	-14.76551278	-3.6928798	18.47854004	8.42811263	3.03828586	7.34912243	-10.63185263	-13.5504927	8.17633847	-0.91419873	-0.21025405	-0.38946526	2.25117083	-0.63602619	-9.00503447	-54.12204874	4.49177249	-5.84342702	-7.44182996	3.94992878	0.078962323	0.012227543	0.298305776	0.00273673	0.002019444	0.011978391	0.018799114	0.066061055	0.017545512	0.138740821	0.005483053	0.008329469	0.003271398	0.006061332	0.017865419	0.020653293
24.55	1.21735405	-9.69493871	-7.83280481	44.25799435	-17.89396511	-1.80175007	17.41850722	8.50033167	3.2388091	7.15715322	-10.03096381	-13.40979585	9.79977219	0.06979344	-0.99646257	-1.62843509	1.99197716	-0.40834712	-7.02226005	-54.52136114	4.2032304	-5.63057494	-8.40311221	4.0988648	0.079086338	0.013342823	0.315586911	0.002821556	0.001972019	0.011884252	0.018455115	0.057473817	0.016141264	0.121773513	0.00474624	0.007799723	0.002950733	0.005433668	0.016392265	0.01973726
24.56	3.24011991	-9.77813528	-6.50999564	47.57721096	-17.31230981	-4.57572173	16.8577161	8.44835247	2.53591475	7.10712409	-9.20023858	-13.03169482	10.92827804	1.22461921	-1.87686986	-2.69121658	1.72570737	-0.1480697	-5.44624942	-54.51726223	3.91698317	-5.40218717	-9.42578187	4.24644527	0.08279141	0.013710913	0.313146519	0.002842368	0.001867362	0.011226791	0.01676462	0.046769569	0.015282133	0.107481493	0.004252574	0.006953112	0.00258045	0.005487878	0.015313984	0.018336722
24.57	4.70666376	-9.74557871	-5.41784301	50.53426714	-18.5467251	-9.13320216	15.62618517	8.4634491	2.53287482	6.79570718	-9.05554351	-12.65601669	11.45561809	2.27004369	-2.67607312	-3.4698613	1.47105185	0.10804591	-4.36887477	-54.10494359	3.65808774	-5.15042564	-10.511042	4.39658116	0.09059061	0.013609638	0.290926278	0.00279139	0.00173699	0.010308877	0.014405007	0.036486308	0.014654511	0.095396034	0.003938247	0.005814223	0.002197712	0.007019685	0.014621732	0.016699003
24.58	5.63889777	-8.86531638	-4.63680299	52.91214839	-17.97826988	-14.98093576	14.1908087	8.02111935	3.21635272	6.35240812	-8.60462116	-13.02218942	11.45767933	3.03658059	-3.25042356	-3.91992499	1.24240008	0.32917819	-3.78750258	-53.29971486	3.43681355	-4.85763984	-11.65821463	4.55299129	0.102163641	0.013384464	0.255999132	0.00268627	0.00161971	0.009603719	0.012439613	0.028450408	0.013906513	0.084137929	0.003705971	0.00448624	0.001852435	0.011301253	0.014481948	0.015051685
24.59	7.36041973	-8.37333153	-3.47118983	55.64061419	-14.26476497	-15.86735227	13.0674835	7.60925775	4.08438782	5.84917578	-8.73143588	-14.36453353	11.09492819	3.49227281	-3.5271665	-4.04107206	1.04824767	0.49464707	-3.58411588	-52.16156747	3.24217861	-4.4999921	-12.86577592	4.71939617	0.116675384	0.01341082	0.219594727	0.002560504	0.001550017	0.009561096	0.011874752	0.023468273	0.012746364	0.072167753	0.003468466	0.003170236	0.001617447	0.02013071	0.015363382	0.01356432
24.6	8.27288094	-7.3640206	-2.89176671	57.41799258	-17.50747609	-21.9919854	11.47596773	6.9908567	4.67776262	5.26988399	-8.04705842	-14.19569865	10.5203307	3.67543934	-3.5007843	-3.86144668	0.89052672	0.59466909	-3.55624849	-50.79067294	3.04472874	-4.05181558	-14.13256327	4.89964391	0.133072731	0.014088171	0.192016369	0.002448141	0.001547958	0.010374921	0.013214534	0.021488368	0.011051388	0.058715799	0.003183542	0.002151495	0.00159356	0.035693689	0.018064018	0.012353766
24.61	10.19454331	-7.07842439	-2.1980458	59.71246192	-17.1087467	-25.55370097	10.96509101	6.99280197	4.26631003	5.24541174	-7.58127754	-14.21206379	9.84785344	3.64507451	-3.2191063	-3.43095993	0.76637404	0.62952606	-3.49836663	-49.29700449	2.80993011	-3.4874171	-15.45931134	5.09736716	0.150249468	0.015771936	0.178251707	0.00236976	0.001615114	0.011834321	0.016177947	0.021889301	0.008971928	0.044688024	0.002867077	0.001768985	0.001900126	0.060155531	0.023628857	0.011524662
24.62	11.42787365	-7.24607118	-2.25708352	61.30040424	-16.65541602	-27.06104548	10.34572497	7.1604944	4.3420704	5.93793171	-6.66000329	-13.88152465	9.13015584	3.44829506	-2.75558409	-2.8071686	0.66980543	0.60699316	-3.28788865	-47.7743615	2.51428675	-2.78080691	-16.85019437	5.31521113	0.167103563	0.018596888	0.176395078	0.002324464	0.001735081	0.013369212	0.019721447	0.023731336	0.006977302	0.032972365	0.002580468	0.002376271	0.002648462	0.094981829	0.033165851	0.011215796
24.63	14.71524721	-6.98401597	-2.08273811	62.92261522	-17.09015307	-28.08772863	11.64355417	6.70627552	2.18014337	7.13798723	-4.49332147	-10.99068285	8.36775798	3.12394681	-2.19230066	-2.0433025	0.59244944	0.54011459	-2.91466336	-46.29457756	2.15236336	-1.9073164	-18.31369192	5.55409863	0.182427237	0.022306619	0.179305948	0.002291902	0.00187496	0.014294867	0.022418562	0.025945185	0.005782743	0.027711619	0.00240349	0.004289248	0.003902215	0.140247749	0.047550156	0.01160002
24.64	15.9483881	-6.78581759	-2.26492585	63.66746891	-13.3462222	-26.08705975	10.86588408	6.3804223	1.62638985	7.38613275	-3.72537752	-10.30377746	7.53645488	2.71044117	-1.61008838	-1.18313416	0.5247683	0.44511344	-2.44248975	-44.91384633	1.73226947	-0.84826458	-19.8623771	5.81289543	0.194647496	0.026233798	0.178377318	0.002244592	0.001990145	0.014140754	0.023081755	0.02750624	0.006139008	0.032770611	0.00240273	0.00772501	0.005641243	0.194398532	0.067031861	0.012810012
24.65	17.65162923	-6.44679049	-2.0614136	63.98970575	-11.73749623	-25.32849952	10.11119977	6.23263004	3.15102013	6.41899813	-4.0214827	-11.51827856	6.6142147	2.24582329	-1.07939786	-0.26534344	0.45922283	0.33872589	-1.95197961	-43.67737582	1.26761729	0.40525395	-21.51179317	6.08847318	0.201856801	0.029463853	0.16733664	0.00216288	0.002035999	0.012879588	0.0213024	0.027640885	0.008535126	0.050044678	0.00260792	0.012754982	0.007751914	0.254656696	0.090871626	0.014827244
24.66	19.0640745	-6.28804975	-2.27607894	64.38380489	-11.5184764	-25.26657811	9.24061106	6.1375184	3.22694646	6.10394325	-3.75227812	-11.56443536	5.60639203	1.76450448	-0.65334047	0.66566256	0.39401018	0.23536524	-1.50652955	-42.61595493	0.77244136	1.85131679	-23.27891882	6.37617557	0.202394286	0.031129732	0.144539641	0.002044417	0.001985436	0.010903605	0.017565855	0.026012821	0.012933743	0.07820953	0.003003427	0.019305028	0.010058112	0.317564635	0.117240082	0.017424145
24.67	20.92982845	-6.4317583	-2.45813397	64.76359788	-9.98158875	-23.43426903	8.82618812	6.21686298	3.72165339	5.649083	-3.55475589	-11.50401344	4.56384318	1.29856799	-0.36714175	1.55331784	0.33400813	0.14540624	-1.13971447	-41.73825549	0.25881661	3.47583285	-25.1806806	6.67078471	0.195538914	0.030726925	0.113068274	0.001904925	0.001844824	0.008784893	0.012924429	0.022802917	0.018680441	0.112391623	0.003535987	0.027210449	0.012387363	0.379077959	0.143602513	0.02022874
24.68	22.70178841	-6.00433099	-2.16358049	64.64864753	-10.77734355	-23.10964233	8.54271245	6.03826519	3.09122947	5.50860284	-3.06239094	-10.74449089	3.57256321	0.886078	-0.24104107	2.33626463	0.28739953	0.07493659	-0.85172804	-41.02861989	-0.26477733	5.25097129	-27.23253079	6.96763412	0.181715894	0.028302971	0.078782022	0.001771247	0.001656852	0.007001429	0.008507641	0.018652901	0.024667295	0.14515891	0.004137151	0.036260611	0.014642375	0.434514324	0.167491759	0.022883761
24.69	23.61549216	-5.38790774	-2.07445776	63.9698101	-6.64508727	-19.92167116	7.62609906	5.5784301	3.63274463	5.29146008	-2.28486538	-11.36579231	2.717176	0.57286612	-0.27932101	2.96536775	0.26059493	0.02605419	-0.61501772	-40.45639264	-0.79382026	7.13805971	-29.44679894	7.26319012	0.162224327	0.024423302	0.047646969	0.001670871	0.001487658	0.005782826	0.005143134	0.014442609	0.029721203	0.168871059	0.004755752	0.04615633	0.016831472	0.47836577	0.186945954	0.025167445
24.7	24.82551735	-5.24295971	-2.42078829	63.10322883	-5.90722306	-18.0435931	6.81685366	5.42611739	4.07132259	4.9276107	-2.03389413	-11.43196237	2.05413365	0.40347217	-0.4685203	3.41694788	0.25534805	-0.00270225	-0.38856622	-39.99155985	-1.32595406	9.09493676	-31.83092475	7.55508633	0.138893292	0.019932185	0.023745712	0.00162355	0.001404775	0.005131048	0.003204226	0.010974465	0.033050044	0.178492208	0.005385325	0.05639563	0.019021342	0.503881935	0.200100456	0.026970315
24.71	25.88956044	-4.71589091	-2.86460957	61.91952473	-4.28453923	-16.69655404	6.16773051	4.99367218	3.75013052	4.39332475	-1.41289201	-9.76816938	1.61178583	0.41166825	-0.78038567	3.69529808	0.2692068	-0.01566863	-0.13111779	-39.61586807	-1.85885938	11.08221079	-34.38617359	7.84226037	0.113906792	0.01567577	0.00853103	0.001637739	0.001455249	0.004951726	0.002650942	0.008751713	0.034471847	0.173196692	0.006057948	0.066179257	0.021217991	0.503851817	0.204638624	0.028173484
24.72	27.54478696	-4.62628063	-2.51073375	60.74060047	-4.55443124	-16.47861101	5.98415111	5.19605804	3.4945282	4.27038599	-1.33289472	-9.31510253	1.40022091	0.60987134	-1.17549848	3.82672207	0.29766152	-0.01930813	0.19344151	-39.32511832	-2.38985026	13.065534	-37.10720555	8.12541077	0.089595093	0.012296314	0.001167422	0.001709972	0.0016526	0.005166391	0.003170352	0.007922498	0.03429825	0.155981674	0.006793867	0.074488967	0.023281337	0.473529998	0.19838174	0.028558004
24.73	28.65977944	-4.57633019	-2.45490537	59.20808352	-4.59676505	-15.97288594	5.45059282	5.31281778	3.64063668	4.03696447	-0.99773129	-9.23480394	1.41900213	0.98622696	-1.60861424	3.84887687	0.33628003	-0.02104639	0.61387504	-39.12522057	-2.91619759	15.01571608	-39.98242063	8.40736023	0.068039614	0.010112917	-0.000553276	0.001824878	0.001975164	0.005729999	0.004335532	0.00833426	0.033061816	0.132002614	0.007544984	0.08042561	0.024978104	0.414510322	0.181173794	0.027902524
24.74	29.43053059	-3.81183475	-2.58760263	57.28566325	-2.93391235	-14.47768548	4.81945632	4.70044799	3.97480747	3.52556252	-0.51439272	-8.87693095	1.63532177	1.48646616	-2.02499303	3.80798287	0.38193605	-0.02862059	1.14537157	-39.02510753	-3.43468986	16.90974568	-42.99509473	8.6931001	0.050637537	0.009113292	0.000782624	0.00195607	0.002372224	0.00658277	0.005729683	0.009635535	0.031282352	0.106698582	0.008172302	0.08355878	0.026112782	0.336609249	0.156428426	0.026277358
24.75	30.44483052	-3.82756277	-2.97497496	55.57116016	-2.57954187	-14.35582652	4.16735756	4.79214082	3.8099357	3.32394223	-0.44089849	-8.61380146	1.9832403	2.02909002	-2.37054935	3.75534275	0.43316917	-0.04856645	1.78269039	-39.02957553	-3.94160986	18.73288527	-46.1253063	8.98966167	0.037818519	0.009038981	0.002979483	0.002070576	0.002773705	0.007601585	0.00701278	0.011381009	0.029341621	0.084649027	0.008481063	0.083931983	0.02660542	0.254850233	0.130494151	0.024328917
24.76	31.28412886	-3.62084769	-3.17502499	53.40691168	-1.89115049	-13.79155715	3.5750915	4.66360671	3.88615994	2.69156722	0.10556891	-8.11432515	2.34587793	2.48035808	-2.58846881	3.75160903	0.48847175	-0.08603399	2.50263043	-39.1370849	-4.43481379	20.47879714	-49.35208751	9.30580286	0.029042483	0.009490933	0.004637196	0.002139065	0.003103154	0.008593399	0.007942266	0.013124166	0.027534938	0.069529331	0.008320039	0.081777577	0.026505867	0.182980383	0.110018274	0.023359623
24.77	32.01968421	-3.83809906	-2.89428611	51.23054116	-1.85843801	-13.75437816	3.06561847	5.05537858	3.94003363	2.63074906	0.80976656	-8.20949221	2.54388618	2.64332672	-2.62255737	3.86769484	0.54340668	-0.14451429	3.27771749	-39.34610732	-4.91632882	22.14633611	-52.65515039	9.65130529	0.02313523	0.0100183	0.005202669	0.00214785	0.003295883	0.009337923	0.008372476	0.014500704	0.026280624	0.064780179	0.007692895	0.077335287	0.025991905	0.128405169	0.099252152	0.025159723
24.78	32.48894782	-3.64896198	-3.31862996	48.52622886	-0.05146534	-13.2015351	2.34361963	4.94037193	4.36435041	2.11974401	1.00963558	-7.56702912	2.35986033	2.31874421	-2.44015799	4.17350943	0.58956167	-0.22456653	4.09316762	-39.66629578	-5.39183244	23.73483614	-56.0161548	10.03585977	0.018845122	0.010203464	0.004773836	0.002104251	0.003318902	0.009655333	0.008251856	0.015292778	0.026321011	0.074129186	0.006812196	0.070988975	0.02535606	0.091473338	0.098716929	0.031654116
24.79	31.91206198	-3.33418997	-4.23405624	45.6735246	0.52877992	-12.7473396	0.85875075	4.46384313	4.41364573	1.85292471	1.7463289	-6.72881055	1.59843571	1.41348057	-2.05775553	4.721855	0.61681211	-0.32241444	4.95810565	-40.12509211	-5.8661157	25.24015498	-59.41973429	10.46778827	0.015306725	0.009767497	0.003786008	0.002031562	0.003182534	0.009462197	0.007622672	0.015449356	0.028720808	0.101028641	0.00607478	0.063498026	0.02495037	0.068298211	0.105462032	0.04442491
24.8	32.39400237	-3.55030534	-4.09242883	43.07520198	0.20296031	-10.47273595	0.19754368	4.90304684	3.63873614	1.58185119	2.22806925	-5.31941132	-0.00128198	-0.14615027	-1.5037831	5.56929027	0.61334587	-0.43450555	5.90671025	-40.76336777	-6.33752509	26.65275468	-62.85404578	10.95286104	0.01218942	0.008675077	0.002711595	0.001957544	0.002935754	0.008787576	0.006619648	0.015057451	0.034543557	0.146729903	0.005960154	0.05596898	0.025078478	0.054070613	0.114323802	0.064136651
24.81	32.98084682	-3.62207229	-4.14778939	40.03122507	0.13686197	-10.16558037	-0.02511186	5.20768758	3.53898086	1.51435197	2.68671823	-5.45305802	-2.5710641	-2.16015338	-0.86964047	6.74022691	0.56941155	-0.55149261	6.98825139	-41.62501986	-6.79519238	27.95829027	-66.3102039	11.49317839	0.009570856	0.007165679	0.001870193	0.001902567	0.002647719	0.007747295	0.00545877	0.014287573	0.044264033	0.207933557	0.006867914	0.049628331	0.025901647	0.044889117	0.11955637	0.089942849
24.82	32.61702654	-3.67088731	-5.15922516	36.69020082	-0.73759277	-9.44447165	-0.99185864	5.10013607	4.36786949	1.41077952	3.56960219	-6.1291657	-6.027796	-4.1103655	-0.28446227	8.20923848	0.47874987	-0.6575651	8.24618025	-42.75090424	-7.22080803	29.14062623	-69.78031893	12.08607263	0.007688803	0.005667445	0.001376124	0.001873752	0.002385033	0.006511976	0.004400497	0.013342457	0.057196298	0.275466137	0.008949326	0.045608598	0.027407914	0.03825762	0.116712945	0.119146753
24.83	33.11793084	-3.93175039	-5.09499057	33.60764798	-1.17930666	-9.06793509	-1.23232595	5.68094332	4.47075062	1.40100664	3.82449098	-5.88378594	-10.20404776	-5.47466824	0.16838825	9.93419217	0.33858814	-0.73924918	9.69314731	-44.17300259	-7.59319747	30.18577254	-73.25458303	12.7233803	0.006719574	0.004643615	0.0011895	0.001866324	0.00219266	0.005290082	0.003688736	0.012410851	0.071289845	0.335213963	0.011996897	0.044776489	0.029427113	0.032945121	0.104447336	0.147499413
24.84	33.15528318	-3.45628041	-5.51838046	30.12076041	-2.13385437	-9.44213974	-1.66478523	5.492034	4.62803217	1.40569304	4.44092672	-6.02088815	-14.64270962	-5.65806465	0.43638963	11.80129777	0.15449035	-0.78246169	11.29401927	-45.89437425	-7.89187005	31.08426785	-76.71806419	13.39138506	0.006665366	0.004447691	0.001201858	0.00186712	0.002083335	0.004304273	0.00348829	0.011626131	0.083488122	0.371783937	0.015435676	0.047515005	0.031658006	0.028596642	0.085289559	0.170407358
24.85	33.36266934	-3.71056631	-5.85495444	26.88643245	-2.67261266	-8.83882698	-2.00289532	6.0705072	4.63107809	1.46478591	4.80834036	-6.22023257	-18.71203352	-4.33791201	0.53751747	13.62844066	-0.05813109	-0.78147517	12.96170468	-47.85973645	-8.09760073	31.83123999	-80.14763945	14.07127011	0.007353973	0.005231192	0.001299861	0.00185868	0.002038677	0.003748676	0.003849618	0.011050418	0.090625699	0.373937619	0.018440117	0.053432457	0.03369823	0.025285394	0.064605188	0.184723995
24.86	33.44053633	-3.87482081	-6.06120737	23.42914453	-2.91669868	-8.73676677	-2.37795281	6.53931232	4.74905362	1.45401539	5.22334376	-6.29875444	-21.83483083	-1.78323301	0.55011364	15.19228602	-0.27532686	-0.74793602	14.56388224	-49.94042958	-8.19144359	32.42481555	-83.5092356	14.73990865	0.008513405	0.006927449	0.001397089	0.001824571	0.002021809	0.003737669	0.004716455	0.010687146	0.090558904	0.339158378	0.020171906	0.061127759	0.03510084	0.023156348	0.04825548	0.190136598
24.87	31.77519865	-3.68171606	-8.25744518	19.74739639	-3.4800113	-6.62755751	-4.22286846	6.17285007	5.17751554	1.28527604	5.76167155	-6.1871994	-23.47686456	1.39519412	0.53791692	16.2215858	-0.46454142	-0.70309304	15.93925103	-51.94518875	-8.15463995	32.86345279	-86.75523597	15.37111686	0.009865158	0.009314114	0.001446655	0.001755046	0.001996433	0.00426544	0.005964745	0.010519462	0.08300129	0.274868821	0.020087481	0.068288583	0.035468565	0.022237704	0.040223983	0.189155488
24.88	31.68667742	-3.44848561	-9.66324072	16.28988476	-3.40765904	-5.51194999	-4.60247488	6.1638859	5.07845272	1.31266602	6.46413808	-6.0151169	-23.28430413	4.35140139	0.5213293	16.44069506	-0.59159795	-0.67397248	16.91883948	-53.65026123	-7.97060893	33.14402963	-89.82184468	15.93742377	0.011197811	0.012133392	0.001444448	0.001651652	0.001944883	0.005193605	0.007442767	0.010581804	0.069674605	0.19572038	0.018174157	0.072309777	0.034509079	0.022351552	0.041189024	0.185464806
24.89	31.00560321	-3.13889861	-10.70396795	12.93651403	-3.96317607	-4.55378032	-5.51535711	6.15455379	5.17551938	1.39647593	7.11444735	-6.73575884	-21.07652187	6.31941216	0.4682877	15.61196767	-0.62824163	-0.68378348	17.34771787	-54.84375175	-7.62851086	33.26196942	-92.62690275	16.41231475	0.012402492	0.015227137	0.001425372	0.001529403	0.001877514	0.006275391	0.009000137	0.011031878	0.05362197	0.118374347	0.0149514	0.071345386	0.032111701	0.023070519	0.048507808	0.181711706
24.9	30.98812683	-3.32056339	-10.97474794	9.81060627	-4.46592125	-4.08198176	-5.76655913	6.81467185	5.07572174	1.60379447	7.05379808	-6.26399343	-16.8255549	6.86770226	0.32227513	13.58887804	-0.56030138	-0.74479899	17.10949773	-55.37584684	-7.12716246	33.21096657	-95.06938516	16.77300036	0.013469817	0.018634081	0.001451373	0.001415687	0.001828098	0.007215978	0.010516464	0.012146016	0.038027813	0.056209635	0.01122289	0.065311654	0.028523439	0.02381288	0.057589165	0.178361509
24.91	29.92903418	-2.53150049	-12.34638919	6.55384186	-4.90506362	-1.93352338	-6.8329384	6.2557308	4.81368561	1.67310785	7.99579074	-5.4309817	-10.60324151	6.07543785	0.04260386	10.35418568	-0.39272419	-0.8535224	16.15057402	-55.19014566	-6.47779354	32.98153362	-97.03118521	17.00313246	0.014467489	0.022584913	0.001591048	0.001345712	0.001839528	0.007762449	0.011943609	0.01419049	0.025230109	0.016013857	0.007752246	0.056019986	0.024397707	0.024099768	0.064090624	0.174350999
24.92	28.99053648	-1.9693419	-12.7358036	3.8228583	-5.55195371	-1.15802356	-7.89747628	6.1535138	4.97487272	1.91304847	8.4578724	-6.65756174	-2.58926125	4.47678862	-0.36896765	6.04061865	-0.14898008	-0.99245884	14.49003089	-54.31592127	-5.70364567	32.56248628	-98.38075504	17.09401751	0.015503844	0.027379973	0.001891986	0.001353621	0.001948116	0.007805755	0.013362495	0.017219212	0.016324608	-0.002449655	0.005039005	0.04619205	0.020519592	0.023795929	0.065817145	0.168692929
24.93	28.69446907	-1.8683552	-12.52864633	1.74380638	-5.42086116	-0.01380855	-8.42307949	6.48611931	4.55838247	2.18232753	8.90776053	-6.14555998	6.85731304	2.79306177	-0.86980972	0.9274528	0.13625407	-1.13810299	12.210769	-52.82626183	-4.83592876	31.94673081	-98.97855413	17.04350282	0.016702228	0.033255233	0.002354062	0.001458996	0.002168939	0.007451435	0.015031914	0.020935422	0.011300345	-0.004463769	0.003249965	0.038146551	0.017438646	0.023122264	0.063202678	0.161354647
24.94	29.48643949	-1.86161014	-11.95935419	0.75287843	-4.97773923	0.6740862	-7.92911281	6.95136417	3.49132287	2.99588232	9.14927478	-5.04206012	17.12648658	1.57631107	-1.39763804	-4.58950047	0.42836015	-1.27157469	9.44138759	-50.78243865	-3.90924301	31.13721946	-98.6848725	16.85320736	0.018219266	0.040345548	0.002919259	0.001655013	0.002482352	0.007015927	0.017386912	0.024726451	0.009430513	0.002641307	0.002289154	0.033027548	0.015319316	0.022420568	0.058287696	0.152731358
Gait 5
Angles (deg)													Torques (Nm)												EMGs
time	hip_flexion_r	hip_adduction_r	hip_rotation_r	knee_angle_r	ankle_angle_r	subtalar_angle_r	hip_flexion_l	hip_adduction_l	hip_rotation_l	knee_angle_l	ankle_angle_l	subtalar_angle_l	hip_flexion_r_moment	hip_adduction_r_moment	hip_rotation_r_moment	knee_angle_r_moment	ankle_angle_r_moment	subtalar_angle_r_moment	hip_flexion_l_moment	hip_adduction_l_moment	hip_rotation_l_moment	knee_angle_l_moment	ankle_angle_l_moment	subtalar_angle_l_moment	soleus_r	tibant_r	gasmed_r	vaslat_r	recfem_r	bicfem_r	semiten_r	glutmed_r	soleus_l	tibant_l	gasmed_l	vaslat_l	recfem_l	bicfem_l	semiten_l	glutmed_l
14.71	33.35100482	-1.07040191	-10.75884536	2.48520757	-5.02427232	-3.43884832	-2.23176996	8.53546431	0.48550785	1.0736369	8.80033778	1.07842452	NaN	NaN	NaN	NaN	NaN	NaN	NaN	NaN	NaN	NaN	NaN	NaN	0.02920804	0.15738293	0.003371369	0.00188809	0.004353372	0.017046625	0.047520827	0.021045237	0.048335656	0.018331212	0.0433449	0.013163254	0.009260533	0.032088201	0.093258551	0.082666062
14.72	30.88414667	-0.3148814	-11.46964016	1.15628857	-4.57370029	-0.98894329	-4.88044723	8.12083117	0.68853076	0.51147111	8.24960598	2.03368565	NaN	NaN	NaN	NaN	NaN	NaN	NaN	NaN	NaN	NaN	NaN	NaN	0.03107765	0.15440386	0.003382192	0.00181463	0.003915357	0.020779759	0.050846706	0.020918599	0.059121	0.016405865	0.050427615	0.013559679	0.01052431	0.032301278	0.098312877	0.084215247
14.73	29.83539474	0.46199295	-11.42844539	0.82636439	-5.10472059	-1.44298129	-5.94568493	7.19802675	0.06556067	0.81319863	8.4380569	2.3121918	NaN	NaN	NaN	NaN	NaN	NaN	NaN	NaN	NaN	NaN	NaN	NaN	0.032153432	0.147962609	0.003249705	0.001720835	0.003266985	0.024555111	0.053849082	0.020285177	0.069120683	0.014786599	0.0574654	0.01398521	0.011097635	0.032033341	0.10507351	0.088069423
14.74	28.47983642	1.19625392	-9.76755574	0.74514138	-6.26651716	-4.63989726	-7.02025078	6.71032392	1.73912611	1.79078843	8.41882868	0.22888791	NaN	NaN	NaN	NaN	NaN	NaN	NaN	NaN	NaN	NaN	NaN	NaN	0.03156044	0.138965744	0.002976699	0.001640084	0.002550935	0.027682183	0.055158466	0.01928367	0.076841543	0.013493474	0.065985136	0.013740296	0.010750522	0.031245407	0.111941073	0.093201753
14.75	28.22808431	1.62193195	-8.85814546	0.83145209	-9.55930078	-5.28392859	-6.91238197	6.60399101	2.23248139	2.73579794	9.04093123	-0.12708467	NaN	NaN	NaN	NaN	NaN	NaN	NaN	NaN	NaN	NaN	NaN	NaN	0.029175787	0.12809478	0.002616214	0.001599019	0.001918877	0.029735099	0.054385695	0.018167469	0.08206531	0.012558576	0.078596819	0.01258769	0.009539311	0.030565675	0.117752202	0.097424915
14.76	27.16685306	2.77280766	-7.47615364	0.81914951	-13.38386449	-5.75271345	-7.56720067	5.52258606	-1.6325514	3.65047855	10.32350967	5.06093018	NaN	NaN	NaN	NaN	NaN	NaN	NaN	NaN	NaN	NaN	NaN	NaN	0.025522155	0.11535686	0.002243417	0.001604503	0.001485454	0.031039147	0.052401622	0.017216272	0.086095379	0.012103292	0.098191943	0.01076143	0.007784193	0.031022984	0.121846055	0.098438121
14.77	26.63381399	3.23056968	-5.60377301	0.71082785	-14.0350814	-7.49705092	-7.50860696	5.03362508	-2.269038	5.22354617	10.12519766	5.20981054	NaN	NaN	NaN	NaN	NaN	NaN	NaN	NaN	NaN	NaN	NaN	NaN	0.02139435	0.100466977	0.001921424	0.001646102	0.001303193	0.033126714	0.051059166	0.016595588	0.091103095	0.012283017	0.126704223	0.00878206	0.005951849	0.033699245	0.124308908	0.095021071
14.78	25.98842613	3.6911472	-5.29710669	0.54186471	-14.19284969	-9.26140544	-7.74374179	4.32874419	-0.6894071	6.17437436	11.22514582	4.14221765	NaN	NaN	NaN	NaN	NaN	NaN	NaN	NaN	NaN	NaN	NaN	NaN	0.017504448	0.083766625	0.001683691	0.001707555	0.001364327	0.03867942	0.052305123	0.01627991	0.098940791	0.013160558	0.164034223	0.007192542	0.004485449	0.039265492	0.125804621	0.087628168
14.79	25.52347778	4.50868481	-2.46426391	0.48375408	-16.09609651	-14.34612199	-7.55041246	3.68122862	-2.49817183	7.71536571	12.92260181	6.5156684	NaN	NaN	NaN	NaN	NaN	NaN	NaN	NaN	NaN	NaN	NaN	NaN	0.014305812	0.066892774	0.00153675	0.001778731	0.001622567	0.05058582	0.056980884	0.016114963	0.110047785	0.014606976	0.207564871	0.006325432	0.003651998	0.047440163	0.126610486	0.078100396
14.8	25.33545748	5.24713204	-1.94178872	0.49590664	-14.81257887	-13.90305849	-6.52101194	2.99456022	-2.13066454	10.05844527	12.91296879	4.84903563	NaN	NaN	NaN	NaN	NaN	NaN	NaN	NaN	NaN	NaN	NaN	NaN	0.012007162	0.052685869	0.001473681	0.001861493	0.002017926	0.070477686	0.064005375	0.015955476	0.123010927	0.016310871	0.252216144	0.006188852	0.003473449	0.056680839	0.125802317	0.068896221
14.81	24.46762956	5.5869167	-0.99510407	0.52899109	-13.89876954	-14.04934382	-6.41337095	2.45673499	-2.94508128	11.66019263	11.85791433	4.73848636	NaN	NaN	NaN	NaN	NaN	NaN	NaN	NaN	NaN	NaN	NaN	NaN	0.010678639	0.044246948	0.001483671	0.001965435	0.002490941	0.097498874	0.070626347	0.015767787	0.134936932	0.017901269	0.290868504	0.006505572	0.003761323	0.064491194	0.121598826	0.062416802
14.82	23.10092637	6.75457436	-0.44125392	0.47307954	-14.23284709	-13.76689836	-6.40314188	1.10989964	-4.60750178	14.28106309	11.03399198	5.81953062	NaN	NaN	NaN	NaN	NaN	NaN	NaN	NaN	NaN	NaN	NaN	NaN	0.010323971	0.043590447	0.001552782	0.002097436	0.002987459	0.127958535	0.07385651	0.01567566	0.142490799	0.019119805	0.315418867	0.006865063	0.004224337	0.068342467	0.112670519	0.060593012
14.83	23.14808051	7.68211494	0.73128743	0.4081743	-13.66788664	-16.52311648	-4.62700798	-0.61461138	-5.75238483	17.52603117	10.10151081	6.8896833	NaN	NaN	NaN	NaN	NaN	NaN	NaN	NaN	NaN	NaN	NaN	NaN	0.010887514	0.050617835	0.001662802	0.002257361	0.003460756	0.15630484	0.072440573	0.015963478	0.143175602	0.019928505	0.319303721	0.006916726	0.00459504	0.066737724	0.099480978	0.064401961
14.84	21.45776513	8.42763221	-1.43111607	0.55633086	-12.13540861	-13.75041588	-5.19521015	-1.53604139	-6.38322497	19.42032266	7.48399952	6.06971842	NaN	NaN	NaN	NaN	NaN	NaN	NaN	NaN	NaN	NaN	NaN	NaN	0.012265804	0.062929242	0.001794299	0.002447843	0.003872359	0.177579196	0.068114673	0.017005244	0.136390746	0.020461712	0.301372525	0.006524061	0.004721147	0.059918173	0.08471505	0.07324063
14.85	21.46936474	8.78707029	0.67946616	0.3961942	-12.66968409	-14.76170432	-3.42215705	-2.34869473	-8.36741706	22.02365984	5.31913903	6.30485744	NaN	NaN	NaN	NaN	NaN	NaN	NaN	NaN	NaN	NaN	NaN	NaN	0.0143851	0.076627273	0.001934553	0.002691143	0.004189102	0.190860176	0.065292978	0.019134346	0.123881715	0.020862194	0.268294669	0.005799808	0.00458855	0.049898043	0.072288479	0.084645464
14.86	21.10805317	9.49608667	0.80209918	0.34480593	-12.60858805	-14.95811921	-1.49764837	-3.91692576	-10.17641007	26.02110342	3.14224159	7.54322738	NaN	NaN	NaN	NaN	NaN	NaN	NaN	NaN	NaN	NaN	NaN	NaN	0.017340458	0.087903189	0.002089582	0.003037765	0.004385045	0.201990873	0.069613702	0.022526967	0.109228832	0.021140295	0.232442748	0.005006688	0.004279965	0.039671331	0.065596237	0.094823712
14.87	19.82631577	9.67664679	0.50458768	0.31729051	-11.42983167	-12.99736218	-0.82423259	-4.85969086	-11.12337555	29.07058162	-1.26634302	4.88154632	NaN	NaN	NaN	NaN	NaN	NaN	NaN	NaN	NaN	NaN	NaN	NaN	0.021517583	0.094664645	0.002295939	0.003557573	0.004457776	0.223208163	0.086307364	0.027160872	0.096428824	0.021146381	0.206081411	0.004398716	0.003907075	0.031997884	0.066160675	0.099951706
14.88	19.19806929	10.31132288	1.10965925	0.27419869	-11.46836633	-13.04181082	0.8657153	-6.10990797	-11.23030208	32.476478	-5.26105842	3.72568182	NaN	NaN	NaN	NaN	NaN	NaN	NaN	NaN	NaN	NaN	NaN	NaN	0.027545832	0.097259817	0.002617446	0.004315468	0.004447202	0.268793838	0.11888456	0.032834313	0.088267579	0.020681309	0.19569797	0.00409855	0.003559844	0.028481368	0.073262776	0.097790362
14.89	19.12144492	10.58418793	1.27184412	0.23620609	-11.62043256	-12.3888681	3.58366598	-7.1426032	-10.54995272	36.65798175	-6.49265666	9.6415672	NaN	NaN	NaN	NaN	NaN	NaN	NaN	NaN	NaN	NaN	NaN	NaN	0.035959655	0.097818527	0.003112446	0.005332247	0.004432553	0.348056666	0.168041103	0.039155679	0.085513588	0.019704505	0.199910764	0.004065397	0.00328781	0.029202142	0.084372414	0.088793676
14.9	18.98111331	11.41303758	1.27508155	0.21728107	-11.47368725	-12.68480045	5.52188312	-8.82099896	-11.37566692	39.93045426	-5.90170932	12.16095392	-30.52606236	-31.28663551	1.01374213	18.37025825	-8.83874669	9.56795549	-14.15319765	-11.56504675	2.95447777	9.91920431	0.75460531	-0.45952756	0.046594336	0.098535954	0.003780815	0.006532171	0.004497092	0.458477946	0.2306678	0.045464421	0.087377701	0.018497765	0.211867474	0.004149803	0.003103119	0.032821489	0.095938142	0.075974701
14.91	19.08029402	11.30258129	0.3098447	0.22706386	-10.32720788	-11.74362719	8.36219955	-9.15123568	-10.28987377	43.79007791	-8.3246836	8.50990372	-30.20828386	-31.99921118	0.83600246	18.49221641	-10.1056561	10.13086314	-5.07790083	-7.78062595	1.50317122	6.08781232	0.92030155	-0.4052597	0.058085465	0.100203003	0.004528887	0.007710337	0.00468105	0.582620056	0.299645702	0.05075758	0.0925817	0.017668862	0.224014573	0.004185187	0.00299165	0.037101822	0.104273458	0.063530806
14.92	17.98768684	11.20214995	0.77951666	0.20715027	-9.32666538	-11.7147736	9.43959795	-9.42446015	-10.1987052	46.31995859	-7.8201654	8.5118198	-29.77530001	-32.7574646	0.63082423	18.64191945	-11.5638501	10.68881588	2.79628787	-4.25031785	0.05310699	2.52971365	1.07122631	-0.34145347	0.067997581	0.102076627	0.005186206	0.00856901	0.004956585	0.691297747	0.365351175	0.053765815	0.100012582	0.017946515	0.231607493	0.00406239	0.002926804	0.039783271	0.106470751	0.055053474
14.93	18.13957435	11.11650817	0.26888231	0.19605477	-8.50945059	-11.15383968	12.28559855	-9.47789999	-8.45473847	49.48353381	-7.65672266	4.39465124	-29.29155413	-33.35834172	0.41934794	18.86172232	-13.22900216	11.23927765	9.02192113	-1.26218839	-1.24928272	-0.50199698	1.209438	-0.27612263	0.07374411	0.10302004	0.005578028	0.008830399	0.00523833	0.752891373	0.418824178	0.053343478	0.108682332	0.019834899	0.23316212	0.003763192	0.002885881	0.039497114	0.101207468	0.05226101
14.94	17.1820072	11.35884078	-0.05587951	0.18160688	-8.19150995	-10.63326636	13.931139	-9.80460711	-7.77217845	52.5541192	-7.27469467	-1.47734996	-28.78010314	-33.60856452	0.21292371	19.18189862	-15.10622124	11.77808528	13.4075222	0.97743626	-2.27456364	-2.83016604	1.34092117	-0.22007621	0.073825344	0.1027655	0.005616007	0.008375893	0.005422731	0.745508358	0.455215213	0.049155812	0.117371345	0.0233241	0.228945499	0.003355504	0.00286146	0.036201701	0.089118666	0.054622626
14.95	16.90290849	11.26239697	-1.37036076	0.19526244	-6.51412046	-9.10825502	16.20613309	-10.20583862	-6.97534574	54.97084924	-6.29733242	0.17687894	-28.21098757	-33.38190001	0.01171362	19.61479258	-17.18915676	12.30120806	16.01802513	2.39846891	-2.948209	-4.38379289	1.47120624	-0.18205237	0.068490904	0.102153191	0.005336301	0.007320732	0.005433773	0.666685558	0.47539297	0.042374367	0.124548654	0.027840473	0.219696379	0.002959709	0.002860336	0.030940093	0.072548591	0.059818712
14.96	15.90081688	11.20397205	-1.47192501	0.2030957	-5.64481799	-9.20714813	17.29133119	-10.42205672	-6.86539654	56.48571608	-5.82340129	-0.67541722	-27.50551396	-32.65410862	-0.19269586	20.15038548	-19.46057971	12.80655685	17.11748811	3.05590574	-3.25579776	-5.20130777	1.60102674	-0.16695061	0.059466984	0.102763162	0.004867892	0.005974321	0.005251856	0.535583662	0.484571128	0.0360489	0.128905835	0.032507022	0.206535075	0.0026966	0.002889802	0.025214086	0.054808843	0.064799278
14.97	14.41676996	10.52291341	-3.13848444	0.21554468	-4.24407752	-6.78921907	18.02338569	-9.5108718	-5.5720102	57.63508476	-6.52766792	-4.64549055	-26.56034999	-31.51457033	-0.4124653	20.75670966	-21.89394853	13.29494913	17.11010297	3.10018203	-3.23341807	-5.40956626	1.725137	-0.17576504	0.049294081	0.106942505	0.004383516	0.004726422	0.004922861	0.385574182	0.488987008	0.034918907	0.13018269	0.036587258	0.191373916	0.002638268	0.002939908	0.020343638	0.039091997	0.066948868
14.98	13.61632457	10.7247459	-3.74675147	0.22243321	-3.53831904	-6.01090294	19.74789208	-10.02609427	-5.25311116	59.30219081	-6.41968596	-6.24945225	-25.29067819	-30.1461586	-0.65907299	21.38862544	-24.45519998	13.76973097	16.46011362	2.75923505	-2.96066276	-5.18147421	1.8329039	-0.20525635	0.040688481	0.118110454	0.004061129	0.003920734	0.004546249	0.250822595	0.492658429	0.044483459	0.129792664	0.039820065	0.177185752	0.002785407	0.002979717	0.017046877	0.027467697	0.064915482
14.99	13.63604647	10.93608801	-4.80821718	0.23160968	-2.81220359	-4.97068149	22.53838024	-10.29013184	-4.01938423	61.0035529	-6.94467028	-7.17461488	-23.67603542	-28.76503007	-0.94068777	22.00321301	-27.10486516	14.23531709	15.55687652	2.29349658	-2.54238529	-4.68142974	1.90807873	-0.24855495	0.035853087	0.140231934	0.004048845	0.003757088	0.004241436	0.154178809	0.495391622	0.069273485	0.130724403	0.042360797	0.167518133	0.003078918	0.002973669	0.015374821	0.02048067	0.058894748
15	12.75496919	11.07838486	-4.47512857	0.21960011	-1.81166945	-4.97848043	23.98882023	-10.60399914	-3.77080284	62.02345225	-6.40920627	-7.88070913	-21.78241806	-27.54205842	-1.26073118	22.57478851	-29.80125044	14.6953518	14.62424762	1.94683016	-2.09399884	-4.03001274	1.92973215	-0.29616735	0.035785997	0.175482301	0.004427344	0.004242407	0.004100615	0.101838166	0.492580646	0.110631104	0.136198001	0.044352275	0.164884253	0.00343381	0.002905747	0.014927106	0.017419629	0.050230591
15.01	13.10667356	11.10203237	-5.61251878	0.21681387	-0.6796175	-3.66436058	26.5709018	-10.35877472	-2.88521196	62.56408623	-6.36312876	-8.7028544	-19.74549972	-26.5515406	-1.61675925	23.10108544	-32.50442902	15.15119068	13.71569312	1.88457037	-1.71961149	-3.2967667	1.87674654	-0.33845428	0.039906484	0.220972691	0.00517828	0.005197082	0.004146069	0.085637002	0.477352554	0.164920163	0.147658852	0.045545406	0.169027476	0.003772958	0.002798115	0.015149455	0.016939404	0.0406443
15.02	12.8574156	11.78126505	-5.48874634	0.21041568	-1.63607957	-4.9903802	28.70806492	-10.95208551	-2.65656597	63.2361462	-6.24059308	-10.75950562	-17.72607964	-25.77404317	-1.99974694	23.59771616	-35.17969168	15.60114233	12.78873583	2.16390995	-1.49519439	-2.51820994	1.73507037	-0.3679927	0.046310713	0.267152715	0.006179509	0.006312311	0.004314834	0.090014442	0.444437919	0.223401291	0.163608204	0.045324848	0.176516535	0.004043752	0.002715087	0.015576316	0.017681517	0.031605154
15.03	12.425023	11.21457044	-5.87279573	0.21811589	0.19079286	-3.44847875	30.40536745	-10.17559189	-2.15452538	63.25590087	-5.08189525	-11.01767116	-15.85913001	-25.13708695	-2.39473928	24.08504803	-37.79969406	16.04049585	11.77994051	2.74170273	-1.45814453	-1.71989641	1.50327164	-0.38082468	0.052647018	0.299875757	0.007233695	0.007237376	0.004480323	0.099641566	0.393975808	0.274399589	0.180061469	0.043135205	0.181985601	0.004218849	0.002746014	0.015927008	0.018656905	0.024034526
15.04	11.74876795	11.20179824	-5.63715995	0.20744186	0.13375686	-3.57575689	31.61887819	-10.02533254	-2.03696533	62.64115136	-3.56614728	-11.15135094	-14.21385273	-24.55773559	-2.78393399	24.57438547	-40.34528802	16.46218653	10.65360168	3.51245771	-1.60646094	-0.93000702	1.1940646	-0.3764563	0.057173394	0.305968587	0.008119634	0.007675352	0.004502025	0.104627648	0.333128518	0.307108932	0.192302591	0.039005795	0.180330563	0.004296658	0.00297327	0.016029635	0.0193331	0.018299374
15.05	11.18651823	11.04406562	-4.97147927	0.22498691	0.46539915	-3.9800844	32.61918255	-9.96802316	-2.5077569	61.77536923	-0.71511817	-9.90332918	-12.78279989	-23.97145328	-3.15128163	25.06067815	-42.80502346	16.85796088	9.43528639	4.35429363	-1.90385706	-0.18378672	0.83292321	-0.35741906	0.059352856	0.279500032	0.008661901	0.007478735	0.004287538	0.101957272	0.274307166	0.315224088	0.196980526	0.033800828	0.168798733	0.004310965	0.003438308	0.015689302	0.019527936	0.01438653
15.06	10.66581969	10.67166579	-4.93802499	0.23460621	0.9201572	-4.36965726	33.68177809	-9.3770837	-2.44111744	60.49264065	-0.77752961	-9.70309394	-11.50515471	-23.35151732	-3.48564615	25.52553996	-45.17382622	17.21973561	8.22401976	5.16796135	-2.29043361	0.47870109	0.45582323	-0.32883328	0.059657854	0.224813178	0.00881597	0.006709108	0.003838928	0.09370038	0.230305993	0.29875626	0.193399815	0.029011131	0.147923509	0.004338314	0.004117743	0.01463609	0.019257195	0.012122955
15.07	9.62366379	10.42234922	-3.97824354	0.23301049	1.0603655	-4.87925647	34.39201226	-9.06317728	-2.25272162	59.15711208	-1.15761401	-9.20855672	-10.30751132	-22.71785128	-3.78030583	25.94855946	-47.45196328	17.54073376	7.15766601	5.89839096	-2.70006025	1.02229971	0.10694027	-0.29811734	0.058840646	0.154692544	0.008742127	0.005603027	0.003249259	0.083765717	0.208545231	0.263406864	0.183245577	0.026186897	0.120976954	0.004487942	0.00492475	0.012598154	0.018624623	0.011334513
15.08	9.04877887	10.29441457	-4.7954103	0.24972966	1.92646336	-3.77178301	35.33697657	-8.61006428	-1.59195096	57.54060301	-1.11874637	-8.45457239	-9.1405935	-22.13148609	-4.02959234	26.3206226	-49.64488155	17.81618344	6.33334913	6.5142019	-3.07025048	1.43332133	-0.16422013	-0.27521586	0.057255663	0.085350355	0.008814423	0.004458666	0.002654364	0.075155115	0.207789481	0.218064746	0.169102858	0.026322253	0.092413737	0.004877823	0.005746785	0.009492913	0.01778978	0.01190429
15.09	8.27073263	9.93639621	-4.37200456	0.269779	2.47210611	-3.52453995	35.98224964	-8.30429847	-2.47966151	55.67437851	-1.80155287	-9.59472794	-7.99045814	-21.67940734	-4.22755594	26.6489681	-51.76335733	18.04382828	5.75868435	6.97623988	-3.34635966	1.72824962	-0.30666214	-0.27187079	0.054630654	0.030930298	0.009559268	0.003524044	0.0021793	0.068763954	0.219052174	0.171950294	0.15297761	0.029481667	0.066083641	0.005607665	0.006507176	0.005661499	0.017009515	0.013716034
15.1	6.67867442	9.96028412	-2.5665835	0.28831515	2.0389724	-5.57581325	35.67557697	-8.01057783	-1.91167123	53.37371537	-1.32928544	-10.71222965	-6.8563192	-21.45402019	-4.37245429	26.94865988	-53.82312175	18.22472576	5.34810649	7.20669133	-3.47797647	1.95328366	-0.27407011	-0.29967791	0.050349067	-0.000182274	0.011585776	0.002934887	0.001899581	0.063748386	0.230074087	0.132254886	0.135772008	0.034783108	0.044210481	0.006729531	0.007205884	0.002037258	0.016680122	0.016536531
15.11	6.07758711	9.4020375	-3.64819946	0.30717986	3.06779919	-3.34064523	36.10061378	-7.74198294	-2.79746813	51.06224929	-1.21590423	-9.84127345	-5.72200311	-21.52803997	-4.47250473	27.23093352	-55.8440097	18.36414777	4.96721659	7.11323606	-3.43121924	2.17087168	-0.03375934	-0.36606183	0.044126533	-0.006398638	0.015538104	0.002706664	0.001822333	0.058737302	0.231108144	0.102766696	0.117711532	0.040695621	0.02751278	0.008211549	0.007897112	0.000156358	0.017315313	0.019940412
15.12	5.53963176	9.74572581	-3.56615482	0.3205774	3.11146835	-3.21393234	36.85843636	-7.81906085	-2.79657858	48.67813663	-1.73223762	-9.98718321	-4.55015664	-21.93048577	-4.54587816	27.50079188	-57.84924885	18.47169792	4.44343861	6.5905589	-3.18678276	2.45245567	0.4224501	-0.47169727	0.036585141	0.008113062	0.022032003	0.002765124	0.00189178	0.052885365	0.218618952	0.083814662	0.099129497	0.045490162	0.015999798	0.009901045	0.008612938	0.00193309	0.019452917	0.023333756
15.13	4.60947569	9.19476808	-3.95000987	0.33703628	4.05837742	-2.3136883	36.82523288	-7.23178629	-3.28924231	45.80552813	-1.91653404	-9.94527273	-3.29328475	-22.63481779	-4.61468517	27.7613956	-59.86522361	18.56033862	3.56385517	5.53246225	-2.73913331	2.87470145	1.06851926	-0.6087799	0.029207537	0.035435563	0.031515397	0.002987736	0.002015653	0.04615606	0.194786315	0.073370587	0.08087782	0.047683067	0.009688904	0.011506313	0.009284766	0.009157332	0.023503242	0.026062108
15.14	4.00409736	9.6729782	-4.3254599	0.37061734	4.91279845	-2.88085826	37.50245258	-7.4668097	-3.52146791	43.43324639	-2.25047178	-10.02610106	-1.90318703	-23.56789117	-4.6972092	28.01678066	-61.92122388	18.64490296	2.13523181	3.9433448	-2.12318006	3.50123432	1.83927762	-0.7578783	0.02372759	0.066083594	0.044047483	0.003238008	0.00210114	0.039031581	0.164416613	0.068605907	0.064241018	0.046431826	0.008882091	0.012637568	0.009728545	0.022761616	0.029553266	0.027555478
15.15	2.44986892	9.01037487	-4.32851662	0.37636096	5.1283355	-1.31735513	36.42145808	-6.72725647	-4.35096857	39.59079258	-2.53531909	-10.2697274	-0.33520255	-24.63679796	-4.80261617	28.27052657	-64.0477047	18.74044676	0.026256	1.99591253	-1.41240095	4.37607141	2.63290728	-0.88918824	0.021384226	0.091161192	0.059092063	0.003394907	0.002087558	0.032108388	0.132317328	0.067117077	0.050623697	0.041799476	0.013925617	0.0129433	0.009729332	0.04205024	0.037164067	0.027481613
15.16	1.83580452	9.16403034	-4.6185569	0.37900946	5.54029502	-1.34500302	36.52427076	-6.76281948	-5.14845411	36.11719329	-3.38959099	-7.1382658	1.4453557	-25.75969615	-4.93020884	28.52366756	-66.27213237	18.86043275	-2.91920757	-0.08090071	-0.66984192	5.55707227	3.32033856	-0.97227709	0.022428202	0.10447032	0.075482578	0.003383681	0.001965465	0.025815903	0.102419062	0.067435139	0.041095971	0.034774614	0.024569092	0.012284266	0.009174991	0.064250489	0.045246861	0.025876679
15.17	0.46068532	8.94370711	-4.39014724	0.37829787	6.1176556	-0.81486953	35.76099629	-6.11656813	-4.9932316	32.09167012	-2.28217853	-7.14462038	3.45105343	-26.88379203	-5.07155915	28.77564283	-68.61344481	19.01515654	-6.73139155	-1.82494191	0.01687993	7.10123912	3.76729915	-0.97896128	0.026063786	0.10409065	0.091726913	0.003199096	0.001773587	0.020365841	0.077821172	0.068976124	0.035944065	0.026947366	0.039279915	0.010806145	0.008130153	0.084789363	0.052153247	0.02316608
15.18	0.17722016	9.31631938	-4.51216721	0.36874865	6.84041917	-1.10800768	36.26080573	-6.17586535	-5.22178368	28.82117869	-2.78566579	-6.64640909	5.66283445	-27.9800725	-5.21265178	29.02728601	-71.07672152	19.21087443	-11.40955893	-2.71593788	0.58561378	9.08850847	3.85851856	-0.89477938	0.030814659	0.092502044	0.106602263	0.002901524	0.001575746	0.015902376	0.060727085	0.071716352	0.034463969	0.019910167	0.054958533	0.008852224	0.006798589	0.098503038	0.056088185	0.020028696
15.19	-0.88385191	9.28536253	-4.34420187	0.37484576	7.60592335	-0.85991968	35.67229318	-6.08027164	-6.91793384	25.74905845	-4.27321353	-7.98944233	8.03116602	-29.02227925	-5.33558191	29.28176692	-73.6485544	19.44930707	-17.01388326	-2.44127876	1.03596183	11.62122902	3.5252147	-0.72886854	0.035149106	0.074921343	0.119821554	0.002586336	0.00143447	0.012653342	0.052209794	0.075828073	0.035106784	0.014744468	0.067429724	0.006809334	0.005426322	0.101494794	0.055759261	0.017166342
15.2	-1.73887467	9.35873591	-4.0136814	0.36068249	8.55912097	-0.97899136	35.27769769	-5.86437213	-8.11875448	22.39293748	-4.27138177	-5.97786514	10.48211592	-29.97005658	-5.42103884	29.54274079	-76.29293518	19.72691043	-23.45638404	-0.84331867	1.3928454	14.7324253	2.77267099	-0.50918487	0.038120379	0.056812672	0.132438514	0.002347531	0.001392352	0.010915034	0.052061111	0.081400523	0.035959447	0.011855264	0.072764257	0.00499931	0.004219214	0.092785015	0.050926599	0.015074564
15.21	-2.3152406	9.56386713	-4.05220821	0.37404448	8.73040644	-1.23211477	35.12015827	-5.73431629	-8.9320338	18.70087014	-4.67339131	-3.76526576	12.92038645	-30.76540977	-5.45127258	29.81136457	-78.94789222	20.03392369	-30.56557607	1.85159779	1.70945053	18.36048391	1.69091308	-0.28137936	0.039733907	0.04202247	0.146490612	0.002250229	0.001463214	0.010877505	0.058676824	0.088149703	0.035439977	0.011115977	0.068931232	0.003638284	0.003307841	0.074780026	0.042569326	0.013911635
15.22	-2.79126082	10.04246932	-4.04208191	0.40534414	9.00443189	-0.95609428	35.19511976	-5.67233249	-8.59527124	15.594787	-6.19773826	-2.89084711	15.23210557	-31.33790678	-5.41139607	30.08192173	-81.5238219	20.35360245	-38.08535496	5.07121958	2.02260755	22.33684628	0.44763466	-0.0974582	0.040807726	0.032217415	0.163793972	0.002317802	0.001631913	0.012439645	0.069055691	0.095107417	0.032890602	0.012113071	0.056838878	0.002827903	0.002744369	0.052224143	0.032621127	0.013519748
15.23	-4.26147822	9.42105376	-4.94572863	0.38296477	9.91399311	0.02810734	33.89682578	-4.60895266	-9.40029174	12.09130645	-7.03814871	-1.20350572	17.29310163	-31.61791447	-5.28836745	30.33558558	-83.90456802	20.66183926	-45.62200564	8.09950408	2.31876963	26.37512699	-0.73921317	0.00038111	0.042389376	0.027252553	0.184516275	0.002532494	0.001860654	0.015156468	0.079313606	0.100719414	0.02867464	0.014327289	0.039951966	0.002553516	0.002508409	0.030297926	0.02333465	0.013582808
15.24	-5.27344366	9.33839146	-4.93763325	0.43237925	10.26415767	0.1229993	33.15368374	-4.1424114	-9.87816523	9.18984391	-7.41818835	-0.3612804	18.98433984	-31.55647206	-5.06994747	30.53424296	-85.95156713	20.92729548	-52.69127782	10.18273034	2.54277404	30.10044718	-1.6489801	-0.0101704	0.045083197	0.025784015	0.206423488	0.002844975	0.002099416	0.018360494	0.085877453	0.103616385	0.023766449	0.017242249	0.022709786	0.002694637	0.00251991	0.01292312	0.016535351	0.013833584
15.25	-5.87960427	9.42756564	-5.40840764	0.50612935	10.7911583	0.47843598	32.95168962	-3.70487286	-10.05189335	7.08815686	-6.34882202	1.44890512	20.21596654	-31.1367161	-4.74612577	30.61658333	-87.51051867	21.11237688	-58.7129784	10.73982161	2.62319238	33.09153294	-2.11209314	-0.12366033	0.048680691	0.02591901	0.225446146	0.003188174	0.002297984	0.021383366	0.086753662	0.103587838	0.019233405	0.020415003	0.008808112	0.003058403	0.002665267	0.001941224	0.013106329	0.014196983
15.26	-6.3478233	9.43837193	-4.96344463	0.61069086	11.07286201	0.41578443	32.91950119	-3.51182095	-9.15179436	5.35256654	-6.39431606	1.91985466	20.95463733	-30.36720372	-4.3123912	30.49800413	-88.41973202	21.17531089	-63.06385847	9.48411906	2.50844025	34.94942745	-2.05458567	-0.30765665	0.052246513	0.025897358	0.237273197	0.003489329	0.002417914	0.023743151	0.082021873	0.101841039	0.015897467	0.023512957	0.000175958	0.003431992	0.002830859	-0.002803501	0.012871869	0.014783041
15.27	-7.35429103	9.12554912	-5.1663244	0.812355	11.21626036	0.15403439	32.08075248	-2.84180217	-8.30409772	3.93219763	-7.35266951	0.93661698	21.23892279	-29.26974103	-3.7715784	30.07608827	-88.51945337	21.07313605	-65.18108003	6.46119314	2.19063524	35.37490689	-1.51691873	-0.51049694	0.054549498	0.024618431	0.239138815	0.003682951	0.002441633	0.025217901	0.073401362	0.10017771	0.01419542	0.026326773	-0.003150838	0.003640532	0.002930533	-0.002798497	0.014851527	0.015748361
15.28	-8.26020697	8.51112155	-6.03157621	1.1303995	10.81560521	1.73030055	31.48068279	-2.11115005	-6.95070144	3.52150639	-7.1915693	-1.19801241	21.17669108	-27.87255243	-3.1332786	29.24155273	-87.66196653	20.76530474	-64.72979544	1.98951759	1.7093657	34.24563461	-0.64055835	-0.67350415	0.054670529	0.021821099	0.231128579	0.003732967	0.00237443	0.025835758	0.063400186	0.09976408	0.01414492	0.028783264	-0.002498526	0.003602241	0.002919322	-2.11E-05	0.017742707	0.017145806
15.29	-9.31859728	8.0728785	-5.10000792	1.49249843	11.44377352	0.35171047	30.58444247	-1.64058332	-7.59270119	3.06306948	-6.87137067	1.03168426	20.92964341	-26.20209448	-2.41409264	27.89323521	-85.72283657	20.21793075	-61.76004262	-3.42439143	1.1404035	31.6678442	0.37276611	-0.74307159	0.052537349	0.017943719	0.216504936	0.003654968	0.002239908	0.025852587	0.054537994	0.100410063	0.015388396	0.030992857	0.000243276	0.003369146	0.002795202	0.0037513	0.020438868	0.018870363
15.3	-10.242602	8.05949785	-6.26126226	2.05583472	11.82567103	2.29698914	29.86356601	-1.42625767	-6.30542975	3.57126895	-6.29187786	-0.06656757	20.6862426	-24.27182027	-1.64084357	25.95620991	-82.61352231	19.40840799	-56.76010548	-9.17428535	0.57822317	27.97006098	1.31390631	-0.68036149	0.049084743	0.013807421	0.200408124	0.003512877	0.002070277	0.025691392	0.04875769	0.100724668	0.017357901	0.033352549	0.003343121	0.003122924	0.002593566	0.007322931	0.022380936	0.020731123
15.31	-11.01155301	7.16264088	-5.84154656	2.73637714	12.31145341	2.01238982	29.18977429	-0.60431648	-5.125257	4.32355775	-6.35560978	-0.71659181	20.62710175	-22.07747522	-0.853917	23.39988502	-78.29492666	18.32937659	-50.54782316	-14.65905197	0.11647665	23.62031924	2.01264212	-0.46755303	0.045931391	0.010243817	0.187457969	0.003381164	0.001895838	0.025767886	0.046930259	0.098918944	0.01952601	0.036613606	0.005667287	0.003109995	0.002373051	0.010147626	0.023602859	0.022596027
15.32	-11.53310432	7.00990562	-6.08038285	3.70291232	12.51912203	1.79114955	28.70780907	-0.34862366	-4.75280719	5.32869229	-7.88915459	-0.24343749	20.89153168	-19.5998997	-0.10654465	20.25248962	-72.79099787	16.9912149	-44.04166481	-19.3950134	-0.16918456	19.09613571	2.36463343	-0.10970738	0.044847345	0.00781011	0.180094817	0.003300719	0.001740369	0.026253266	0.048579743	0.093877941	0.021607338	0.041793893	0.006790041	0.003537752	0.002193809	0.012178081	0.024494704	0.024500583
15.33	-12.45208425	6.27161461	-7.8479161	4.56818948	12.16242603	3.3835957	27.75834525	0.75109258	-2.983567	5.39597028	-10.38770656	-0.80495329	21.54473369	-16.80898605	0.54121334	16.61244723	-66.20067804	15.42303151	-38.04320919	-23.10339536	-0.23072243	14.77593871	2.33615799	0.36777977	0.047316081	0.006688166	0.178546081	0.003263891	0.001621508	0.02694266	0.052098155	0.085919365	0.023574974	0.0498746	0.006849117	0.004472973	0.002097142	0.01361808	0.025435183	0.026604495
15.34	-13.07262536	4.98242962	-7.72431918	5.69662439	12.07213766	3.36483057	26.75690292	1.70053901	-1.8046648	5.11522657	-11.57515657	-1.35759051	22.54603005	-13.67447204	1.03185065	12.65576628	-58.70523396	13.67231544	-33.13078536	-25.75031586	-0.05014332	10.89941789	1.95177058	0.92521915	0.054169387	0.006728517	0.181735786	0.003234506	0.001552053	0.027351708	0.055446359	0.076623842	0.025521178	0.061345583	0.006280549	0.0057852	0.002093443	0.014681939	0.02648478	0.028988226
15.35	-13.31969331	4.39688984	-8.10763687	6.99469961	11.59211973	3.68312436	26.12640689	1.96492433	-1.2688594	5.34435448	-10.92663767	-2.1537831	23.73481652	-10.20309012	1.32037685	8.63127369	-50.56712439	11.80289361	-29.64918916	-27.52894486	0.36143774	7.58587845	1.27380187	1.5172605	0.065102823	0.007558622	0.18792914	0.003178008	0.001539266	0.026996129	0.056969895	0.067930044	0.027519737	0.075874209	0.005560444	0.007168449	0.002161973	0.015427598	0.027302346	0.031441098
15.36	-14.7513947	2.66658427	-8.32734947	7.89419922	10.5791519	3.54326579	24.28109786	3.65677911	0.71138695	5.01268965	-14.36413733	-7.11586102	24.85156542	-6.50259027	1.38300433	4.83498843	-42.1165609	9.89034373	-27.72696643	-28.78073383	0.96816587	4.87109842	0.38213228	2.10260445	0.078235248	0.008708857	0.194976803	0.003077122	0.001581477	0.025692978	0.055882705	0.061302381	0.029576452	0.092318285	0.005040029	0.008250313	0.002263657	0.015705705	0.027353913	0.033439566
15.37	-14.72935149	1.48020595	-7.9893497	9.63149646	9.54192132	2.7183542	23.8099723	4.39987424	0.40604107	5.73527666	-15.07802358	-8.68701377	25.59194801	-2.83020475	1.22426862	1.56452745	-33.72394965	8.01427944	-27.28821887	-29.87804445	1.71911228	2.73663065	-0.64149307	2.65173723	0.090294669	0.009728368	0.200656078	0.0029325	0.001666978	0.023722812	0.052273316	0.057455273	0.031641957	0.109035925	0.004893457	0.008758778	0.002362557	0.015235384	0.026268051	0.034386902
15.38	-15.07197547	0.09511923	-8.90678281	11.1294531	8.5835206	4.01808342	23.11739536	5.51954868	0.97600109	6.56357531	-15.17232976	-9.18988054	25.68828676	0.44138088	0.88212041	-0.93776343	-25.76068821	6.24893603	-28.06998394	-31.11945957	2.55970588	1.12762816	-1.72474807	3.14993918	0.09772163	0.010282019	0.203093787	0.002757496	0.001778243	0.021732966	0.04683023	0.056464429	0.033627322	0.124309648	0.005142109	0.008663501	0.002444884	0.013759574	0.024073696	0.033972518
15.39	-15.09707967	-0.89577834	-9.90129452	13.11999648	7.29682635	3.70962266	22.42678842	6.38898173	1.90208308	7.46384713	-14.2112023	-10.49983191	24.97411651	2.91995074	0.42937239	-2.53197224	-18.55597839	4.6541423	-29.66615705	-32.68087954	3.43859549	-0.03337656	-2.81280517	3.59546112	0.098235661	0.010233175	0.201216833	0.002571669	0.001897585	0.020393077	0.040517571	0.057859596	0.035394851	0.13660911	0.00569904	0.008186092	0.002522443	0.011222534	0.021208103	0.032375164
15.4	-14.61443383	-1.46621326	-10.28460637	15.77015123	6.04494186	3.1144584	21.80915226	6.64262164	2.14013479	8.47407298	-13.42549721	-10.57421276	23.4160038	4.31471012	-0.03418514	-3.20602867	-12.35930153	3.27003087	-31.60108654	-34.6238572	4.30855834	-0.83081352	-3.87276768	3.99476502	0.09190434	0.009699497	0.195220365	0.002395628	0.00201039	0.020032444	0.034266797	0.060656628	0.036767302	0.144681369	0.006404805	0.007653011	0.002618479	0.007953296	0.018336187	0.030187339
15.41	-13.0959001	-1.85504694	-9.54615934	18.68963239	6.16561564	1.34332157	22.06167557	6.78740041	3.15509516	9.24968651	-12.75523326	-11.41912629	21.15665532	4.57757932	-0.4097609	-3.08417032	-7.31549181	2.11814846	-33.41329141	-36.92405011	5.12405566	-1.33989859	-4.89345222	4.3570756	0.081112975	0.00905317	0.186554522	0.002246982	0.002105425	0.020481166	0.02871063	0.063513453	0.03757643	0.147750904	0.007067239	0.007292492	0.002745373	0.004808253	0.016111365	0.028122601
15.42	-11.80207632	-2.98620077	-11.07215627	21.50875802	2.06784467	3.63672144	21.8547987	7.18894868	3.0987778	9.75973517	-12.04555272	-12.63323121	18.46351325	3.8544058	-0.62107016	-2.3990687	-3.45766756	1.20172527	-34.72271846	-39.48424089	5.8382939	-1.61560446	-5.88137284	4.69020352	0.069651791	0.008850985	0.176899169	0.002138081	0.002173336	0.021181338	0.02410914	0.065042899	0.037665234	0.145740147	0.007511707	0.007109825	0.002887551	0.00317475	0.015009422	0.026686062
15.43	-10.2116832	-4.45027999	-10.46131196	24.73506152	-0.56243885	4.37520676	21.56778875	7.81213179	2.47225079	10.12384245	-11.20014104	-11.9941921	15.72808292	2.47184059	-0.64039419	-1.46012345	-0.71475846	0.50972747	-35.26430963	-42.1387825	6.40335461	-1.69163949	-6.85516049	4.99867324	0.061575178	0.009690703	0.166943821	0.002076508	0.002204491	0.021463965	0.020464194	0.064135618	0.036829113	0.139258684	0.007626817	0.006914176	0.003001029	0.004758109	0.015257543	0.026010156
15.44	-8.98954682	-5.14863978	-9.85515776	28.1947837	-3.1051787	2.84910798	20.48643871	8.08961611	2.63460963	10.0713168	-10.69449263	-12.25247436	13.44210044	0.92185555	-0.51693042	-0.60016973	1.06764362	0.02253792	-34.89055831	-44.67678417	6.77580188	-1.58824402	-7.84001075	5.28409497	0.060257358	0.011997555	0.156161012	0.002065442	0.002189125	0.020814084	0.017652796	0.060206301	0.034805609	0.129182951	0.007385979	0.006472493	0.003032557	0.01113354	0.016821182	0.025896637
15.45	-7.01345409	-6.38002102	-9.31881959	31.67662173	-6.35480503	3.28556493	19.93720501	8.40335611	1.94340192	9.93805778	-10.12777867	-12.29791623	11.97636218	-0.34721549	-0.35248696	-0.07778999	2.0938859	-0.28783302	-33.5616879	-46.88537863	6.92588639	-1.32192403	-8.86295767	5.54720535	0.067681437	0.015788835	0.143548117	0.00210247	0.002121783	0.019030711	0.015518792	0.053403729	0.031400258	0.116091949	0.00683936	0.005682407	0.00294914	0.023164369	0.019435179	0.02596332
15.46	-4.52583968	-7.63114246	-8.74926742	35.64255206	-7.9949568	3.23990347	19.81035597	9.00589002	1.60899365	9.88371323	-9.58404854	-12.0418872	11.43160658	-1.05504507	-0.25907015	-0.01080635	2.58130961	-0.45556648	-31.33703229	-48.59524215	6.84572255	-0.9118209	-9.94959252	5.79052576	0.083897039	0.020528677	0.128727506	0.00217825	0.002007066	0.016296426	0.013942637	0.04468759	0.026714649	0.100219743	0.006093699	0.004643734	0.00275869	0.04053277	0.02267826	0.02583418
15.47	-2.86630342	-8.39205815	-7.58134124	39.01857802	-9.37835821	4.02432094	18.80820221	9.09948555	1.63346477	9.53107145	-8.89904009	-12.18110731	11.69501871	-1.03507611	-0.34718716	-0.37469483	2.72866204	-0.51417418	-28.36618217	-49.71351853	6.55308358	-0.38244558	-11.12228801	6.02024708	0.106785167	0.025202682	0.11281439	0.002275711	0.001859463	0.013147144	0.012862051	0.035504228	0.021278716	0.082015223	0.005290042	0.003605654	0.002510326	0.061659671	0.026069978	0.025328358
15.48	-0.46792986	-8.96447013	-7.02728192	42.63674552	-12.35122311	0.73888107	18.52451674	9.24570077	1.7197939	9.17940773	-8.67505014	-12.17669845	12.4293329	-0.32914281	-0.66916141	-1.0195585	2.69108548	-0.49576654	-24.87916258	-50.23302317	6.09082043	0.23615789	-12.39917128	6.24638894	0.132310519	0.028657467	0.098206823	0.002371274	0.001699015	0.010276471	0.012222886	0.027220249	0.015942123	0.062710152	0.004569975	0.002860593	0.002280275	0.084141368	0.02918252	0.024523567
15.49	0.69715273	-8.97989462	-6.18019411	45.06227509	-15.31732665	-0.59475019	17.10805043	8.96985508	1.7474677	8.98505554	-8.24563177	-12.07046485	13.23539981	0.88842857	-1.21241626	-1.74860568	2.57106097	-0.42663356	-21.18372392	-50.21921737	5.52366873	0.91186981	-13.79318216	6.48111837	0.155256657	0.030076674	0.087191838	0.002439047	0.001548829	0.008241097	0.011903302	0.02070437	0.011594633	0.044370601	0.004031193	0.002657287	0.002152498	0.105507612	0.031797329	0.023622389
15.5	2.83848705	-8.6668479	-4.50113855	47.98675261	-15.40442409	-0.87463715	16.56130985	8.83378338	1.46463233	8.7448801	-7.64750286	-12.0356663	13.81769402	2.43200491	-1.92938187	-2.39212829	2.42362515	-0.32382691	-17.65695158	-49.78644664	4.9312651	1.61750493	-15.31157319	6.73593228	0.170431847	0.02931993	0.080470594	0.002458212	0.001432376	0.007255668	0.0116886	0.01622239	0.008871259	0.029509688	0.003702564	0.003163119	0.002201871	0.124001053	0.034096732	0.022741026
15.51	4.40513945	-9.52899681	-3.75527772	50.68392699	-18.49385636	-2.2398209	14.43696333	9.32283855	3.38421241	6.78358963	-8.59617182	-13.23278622	13.99354704	4.08183598	-2.73407936	-2.83869279	2.26857644	-0.198618	-14.68765109	-49.06679755	4.39346842	2.33622262	-16.95663916	7.01888785	0.174208377	0.026927055	0.076651675	0.00242046	0.00136848	0.007173277	0.011334605	0.01356944	0.007982186	0.020584482	0.003553863	0.004471351	0.002487248	0.139480589	0.036833583	0.021807316
15.52	4.75430341	-9.24141621	-2.86127735	52.63847637	-18.97399472	-4.01291505	11.85975759	9.20294182	4.74779495	5.36152828	-9.043918	-14.62627791	13.67369586	5.56001925	-3.49913073	-3.04531421	2.10621789	-0.06097223	-12.56428919	-48.17887122	3.97047241	3.06158539	-18.72769203	7.33284505	0.165930596	0.023834083	0.072965716	0.002332333	0.001367503	0.007609519	0.010682381	0.012284323	0.008717577	0.019471133	0.003523642	0.006637005	0.003055604	0.154458199	0.041414616	0.020662353
15.53	6.18231006	-9.38509409	-2.49458047	55.20106663	-16.69777731	-4.96365674	10.77783502	9.09899394	5.05308138	5.36145032	-8.44997572	-14.6719195	12.91964189	6.66956401	-4.11582139	-3.04931559	1.93211514	0.0808313	-11.38427904	-47.21427742	3.68853557	3.79726934	-20.62346208	7.6752343	0.14838468	0.020970508	0.06675267	0.002210966	0.00143204	0.008120443	0.009735254	0.011836165	0.010590289	0.026903246	0.003548757	0.009731041	0.003954145	0.174613368	0.049794656	0.019278994
15.54	9.57194109	-9.148116	-1.93795991	57.77370892	-16.38715133	-6.00796796	11.75344251	8.79875294	3.71014255	6.1547014	-7.01080429	-14.53062279	11.88236985	7.29828467	-4.49629109	-2.92975713	1.74430808	0.21674977	-11.05571185	-46.24495613	3.53867284	4.56164635	-22.64393985	8.03944426	0.126614549	0.01891533	0.056871107	0.002077739	0.001560797	0.008370794	0.008650928	0.011773775	0.013019602	0.042010189	0.003588083	0.013902451	0.00524635	0.207901703	0.064046564	0.017895656
15.55	10.51480642	-7.264035	-1.18252244	59.03903357	-14.64117458	-9.48000341	10.96880226	7.34429052	3.34533272	6.70932568	-5.72465523	-13.64395915	10.76883814	7.44213156	-4.58825159	-2.76605309	1.54538536	0.33477013	-11.36963673	-45.33422125	3.48529529	5.39127813	-24.79096214	8.41726343	0.105604705	0.017749123	0.04415659	0.001956244	0.001753425	0.008238012	0.007660269	0.011851341	0.015466588	0.062213461	0.003634547	0.019406798	0.007023861	0.261663217	0.085611181	0.016993482
15.56	13.39072797	-7.16276759	-0.38560422	61.54427837	-14.59449765	-13.32665137	11.33473121	7.48068826	2.66898106	7.09822797	-4.60507422	-12.70056264	9.77362561	7.16854822	-4.38187493	-2.60007601	1.34113482	0.42280992	-12.07170015	-44.5307598	3.47755577	6.33368631	-27.06747048	8.80143995	0.088338679	0.017116077	0.030719968	0.001874352	0.002016382	0.007806142	0.006960666	0.012093236	0.017528913	0.083678964	0.003716584	0.026545742	0.009397104	0.338229488	0.114363517	0.017185808
15.57	16.68456092	-10.06139776	-0.20938885	64.79289318	-17.7421347	-15.6130339	11.06078225	10.15303742	2.39306814	7.06128204	-4.50054865	-12.62566853	9.01773	6.60088489	-3.93299073	-2.4279427	1.13969997	0.47330169	-12.9055334	-43.84334577	3.45971433	7.43188939	-29.47601593	9.18774957	0.075231478	0.016442795	0.018767728	0.001863574	0.002365894	0.007276104	0.006646887	0.01273691	0.019006234	0.102325553	0.003882242	0.035489286	0.012444126	0.431484603	0.147769321	0.019081809
15.58	17.86506732	-7.26743747	-1.03154592	65.0578444	-14.75647421	-17.03995374	10.96491276	7.392731	1.51778004	7.7080164	-2.85846327	-10.93017837	8.48708334	5.85526771	-3.33581181	-2.21143282	0.95060591	0.48401386	-13.64715432	-43.22739768	3.38059633	8.71258158	-32.01719311	9.57631017	0.064818044	0.015230636	0.009743802	0.001950079	0.002819736	0.006866031	0.006706326	0.014055912	0.019909169	0.115083305	0.004171989	0.045996229	0.016105963	0.526859138	0.180658738	0.023136409
15.59	19.7064286	-6.74186731	-1.13416005	65.65521756	-12.37359184	-17.00350316	10.86798676	7.02843362	2.06997564	7.8507603	-2.34076862	-11.00000476	8.08626222	5.02379176	-2.68992515	-1.91206559	0.78338034	0.45744561	-14.13504193	-42.60988733	3.20103844	10.1821969	-34.68839037	9.97197244	0.055072234	0.01329243	0.004066317	0.002140713	0.003375344	0.006741251	0.007055606	0.016148723	0.020395835	0.12086886	0.004599643	0.057200653	0.020079403	0.605241528	0.206119654	0.029447508
15.6	21.11363323	-6.7147757	-1.11849539	66.14366325	-11.98608803	-17.12317391	9.82386459	6.9780857	2.4675705	7.56909016	-1.91965865	-11.05560055	7.7228704	4.18195925	-2.07984636	-1.51528027	0.64538962	0.4000194	-14.27891046	-41.93158764	2.89660484	11.82594822	-37.48298689	10.38373168	0.044666932	0.010819867	0.001312527	0.00241247	0.00398604	0.006971947	0.007574775	0.018802705	0.020658425	0.120901119	0.005145747	0.067722717	0.023822238	0.648857675	0.217538135	0.037505226
15.61	22.43568014	-6.18071928	-1.32517993	66.02026311	-10.44362541	-16.80448744	9.00837903	6.54301315	2.83026896	7.29568069	-1.37794525	-11.02961212	7.33622653	3.39531031	-1.56821083	-1.03032645	0.54032238	0.32125618	-14.04454523	-41.17347284	2.45559888	13.60748532	-40.38989559	10.82306342	0.033593453	0.008250737	0.000599554	0.002710398	0.004554658	0.007503796	0.008126357	0.021483883	0.020833897	0.118257737	0.005762424	0.076128372	0.026728942	0.647133715	0.211186524	0.046024724
15.62	24.35425783	-5.87298527	-1.34363297	66.12504171	-9.1998053	-16.45035095	8.76695298	6.32450244	3.29604251	7.22657951	-0.82000912	-10.77733332	6.89441282	2.7201061	-1.1955168	-0.48082094	0.46799108	0.2324172	-13.4297273	-40.36254176	1.8754868	15.4715208	-43.39323002	11.30099774	0.022918779	0.006046093	0.000963133	0.00295862	0.004956997	0.008157024	0.008587871	0.023466109	0.021017107	0.116758499	0.006391122	0.081483567	0.028395198	0.600771862	0.188039927	0.053053885
15.63	25.61328317	-5.58583632	-0.91466594	65.62106163	-7.77133172	-15.29857778	7.93968907	6.30288312	3.37349356	6.84896551	-0.47903069	-10.69086355	6.39974431	2.20479964	-0.98568161	0.10007269	0.42498118	0.14475135	-12.45070158	-39.56336629	1.1607875	17.35223341	-46.47204618	11.82409519	0.014028172	0.004526925	0.001625807	0.003087425	0.005089489	0.008683883	0.008902544	0.024088849	0.021389934	0.119699857	0.006985036	0.083668419	0.028776074	0.520730383	0.15353242	0.056516434
15.64	27.08263863	-5.18262973	-0.94421364	64.94574471	-7.15589324	-15.00922406	7.24799307	5.98159036	3.24803499	6.51815764	0.04764469	-10.02320038	5.88449821	1.89604718	-0.9541843	0.67444749	0.40551272	0.06798349	-11.15022651	-38.85856575	0.32418114	19.18805504	-49.60032378	12.39000543	0.007907924	0.003832473	0.002118989	0.00306447	0.004920461	0.008874856	0.009103765	0.023042194	0.022371576	0.129035217	0.007520424	0.083217492	0.028098564	0.422512832	0.115495587	0.055148367
15.65	28.09158973	-5.00922812	-1.40114142	63.80005255	-6.21569718	-13.94927527	6.37626826	5.82808643	3.66431327	6.15834244	0.29023361	-9.55984204	5.38149814	1.84792883	-1.11255862	1.2103079	0.4025161	0.00936913	-9.61831841	-38.32664757	-0.60870852	20.93982162	-52.74745659	12.98354424	0.004812309	0.003969155	0.002277035	0.002907584	0.004512132	0.008653646	0.009267121	0.020496162	0.024647993	0.145012223	0.00799191	0.080904138	0.026676549	0.320719876	0.08178443	0.049446807
15.66	29.30926765	-4.65820467	-1.22952494	62.44293599	-5.35182174	-13.90659436	5.77575688	5.67351595	3.92904389	5.7455955	0.53861161	-9.49424084	4.89705021	2.12585583	-1.4660905	1.69211946	0.40917666	-0.02696706	-8.00946935	-38.03299289	-1.59160109	22.60796897	-55.87960213	13.57446502	0.00433312	0.004870423	0.002149297	0.002669344	0.003992564	0.008096388	0.009418511	0.016997805	0.029023324	0.166097902	0.008409591	0.07752634	0.024837683	0.226567379	0.058547615	0.042125819
15.67	30.38594904	-4.21667951	-2.0979372	60.81191745	-3.72095111	-12.56439249	5.26652273	5.14880972	4.53384739	5.47458533	1.02859123	-9.56123792	4.41670772	2.78803382	-2.00337842	2.12136043	0.42066142	-0.04071749	-6.54429168	-38.03911856	-2.55097436	24.24288185	-58.96223857	14.11871649	0.005693352	0.006400861	0.001881973	0.002407766	0.003498797	0.007372529	0.009482751	0.01325398	0.036184395	0.189395799	0.008826966	0.074006288	0.022959103	0.147763281	0.049050508	0.037787054
15.68	30.82232776	-3.93193275	-2.13589832	58.97483572	-2.20644876	-11.77072989	4.0596983	5.01564286	5.3167686	4.87204304	1.18584565	-9.99361803	3.93419866	3.82740273	-2.6766724	2.50727604	0.43544128	-0.03642489	-5.46561831	-38.40130462	-3.39342593	25.93110661	-61.96404984	14.56543691	0.008061918	0.008298913	0.001615755	0.002164291	0.003127965	0.00666365	0.009328605	0.009958552	0.046475246	0.211660581	0.009382029	0.071484927	0.021480341	0.089092913	0.053025922	0.04173788
15.69	31.41210947	-5.719143	-1.51510221	57.23222948	-0.45219065	-9.16089967	2.88274756	7.03492115	11.87968026	5.89138467	0.53860674	-17.31152666	3.46667215	5.094166	-3.38323785	2.86005005	0.45568811	-0.02474047	-4.92305067	-39.12726423	-4.03919168	27.74176836	-64.86154381	14.87003852	0.010758888	0.010120771	0.001428924	0.001960524	0.002912979	0.006113405	0.008897735	0.007705197	0.059699678	0.230400193	0.010300227	0.071071264	0.020847936	0.05238115	0.066885919	0.058169931
15.7	31.92656043	-5.99636183	-1.72521914	54.88287828	-1.40103924	-9.51593957	1.94375048	7.34814525	13.30503263	5.7644168	0.63323771	-17.97690049	3.06049442	6.30458676	-3.98561309	3.18827088	0.4868026	-0.02105155	-4.85588805	-40.12336515	-4.46494992	29.66482918	-67.64273569	15.00870935	0.013316764	0.011280848	0.001333691	0.001808072	0.002823333	0.005810714	0.00834139	0.006940433	0.074944435	0.244505593	0.011827773	0.073425768	0.021435544	0.036128151	0.084883169	0.088298876
15.71	32.60756255	-4.73519653	-2.26665842	52.47325633	-0.73655136	-9.22616997	1.35846262	6.0178918	9.22118997	4.67722307	2.30549775	-12.83867574	2.73648678	7.10426741	-4.34519328	3.51120343	0.53515603	-0.04244905	-5.00415921	-41.20583505	-4.71513127	31.60500494	-70.30792794	14.98641014	0.015454488	0.011250213	0.001311843	0.001716899	0.002788821	0.005779265	0.008058057	0.007915803	0.09049794	0.254200234	0.014107845	0.078523374	0.023443138	0.035783043	0.10080793	0.129248368
15.72	33.30741055	-3.77698512	-2.99951945	49.77105158	-0.48789659	-10.04570437	1.0853074	4.90075685	5.81805604	4.15456578	3.60728035	-7.48186988	2.46039607	7.22132738	-4.3801034	3.85957582	0.60486639	-0.10149753	-5.05260395	-42.18746626	-4.86963116	33.43854478	-72.86705376	14.8341978	0.017035396	0.009868622	0.001360418	0.001695042	0.002734126	0.005963787	0.008571247	0.010625904	0.104095352	0.260104752	0.017053944	0.085627481	0.02675175	0.044865261	0.109558763	0.174246631
15.73	33.80208295	-3.77585606	-3.33078196	47.04557401	-0.47357199	-10.85657145	0.42574906	4.99967671	6.05665142	3.90263677	3.69919992	-7.06553024	2.0252112	6.40610466	-4.04111114	4.30149021	0.69377085	-0.20651377	-4.77190226	-42.96840932	-5.0010973	35.07277004	-75.33523007	14.59907072	0.018027618	0.007624854	0.001515948	0.001744072	0.002606246	0.006237422	0.010312115	0.014742038	0.113601286	0.261522678	0.020272591	0.093395856	0.030785037	0.056490266	0.10826656	0.214357701
15.74	33.7196034	-4.20236655	-4.03703141	43.9697648	-0.78244727	-10.67992415	-0.64220547	5.24227362	6.7333848	3.48657157	4.06605008	-7.16956936	1.15941084	4.59942856	-3.36439007	4.91046803	0.79262571	-0.35570226	-4.06665889	-43.56735424	-5.15381655	36.46719612	-77.72887735	14.33274257	0.01844454	0.005725913	0.001840166	0.001856092	0.002388532	0.006450987	0.013437909	0.01958673	0.117824051	0.255356503	0.023084066	0.100162033	0.034550859	0.064870821	0.09691939	0.241502092
15.75	34.30982621	-4.46262523	-4.54770377	40.94118208	-2.53646482	-9.7502102	-1.15000886	5.65375609	6.92479268	3.15649612	4.237057	-7.6178658	-0.37875199	1.98571757	-2.46501915	5.74501595	0.88742784	-0.53648136	-2.95414152	-44.09516535	-5.34457909	37.62624513	-80.06329024	14.08325525	0.018283013	0.005860242	0.002377996	0.002012958	0.002104286	0.006507984	0.017785118	0.024214949	0.116825749	0.237411604	0.024694881	0.104386924	0.036982096	0.06655619	0.078228036	0.251495745
15.76	34.89573428	-4.66226955	-5.02620327	37.96861459	-2.80844533	-10.14099605	-1.56378074	6.07647387	7.12391314	3.07237894	4.33999194	-7.40754795	-2.83269821	-1.14433241	-1.46861243	6.8551643	0.96075776	-0.73133789	-1.52093555	-44.70552248	-5.57130455	38.5825359	-82.35083316	13.88977224	0.017540737	0.009709507	0.003115667	0.002185715	0.001808396	0.006427573	0.022968741	0.027617086	0.111579291	0.205978658	0.024513257	0.105078445	0.037428561	0.061076241	0.056624997	0.245055585
15.77	34.01857726	-4.97902555	-5.97819689	34.26962167	-2.11715789	-8.5099379	-2.88500455	6.07880397	7.20300468	2.79716418	5.12151865	-6.53648104	-6.27518362	-4.28393089	-0.51872774	8.25153518	0.99582115	-0.91634196	0.11847993	-45.54724578	-5.8203888	39.37843332	-84.59896738	13.77965371	0.016327031	0.01834665	0.003963204	0.002338165	0.001568363	0.006356379	0.028530088	0.028993274	0.103505822	0.164705702	0.022462125	0.101884727	0.035907815	0.050531969	0.036662232	0.226164439
15.78	34.00393093	-4.9966781	-6.39147359	30.72604118	-2.61757619	-8.59458695	-3.39440437	6.15302438	7.46036367	2.87696377	5.5681975	-6.53337276	-10.41878548	-6.63838691	0.23455826	9.86445143	0.97956185	-1.06045922	1.84529177	-46.7283745	-6.07067503	40.0514689	-86.80808519	13.76726585	0.014964209	0.031712104	0.004772594	0.002438655	0.001443871	0.006510018	0.033996433	0.0280207	0.094033658	0.12208847	0.019064817	0.094919951	0.032946225	0.038211378	0.02155951	0.199594687
15.79	33.58096995	-4.93391787	-7.29600327	27.17414881	-3.27583408	-8.64551468	-4.40731927	6.21421325	7.52203709	2.72803219	6.02938203	-6.19529507	-14.8101501	-7.56638281	0.73210796	11.58344478	0.90308209	-1.13961345	3.54114008	-48.29141506	-6.29553257	40.62672472	-88.96920181	13.85428686	0.013958931	0.048402409	0.005388221	0.002473738	0.001473727	0.007061755	0.038850829	0.025022242	0.084196036	0.088196418	0.015246462	0.084729214	0.029266868	0.027068575	0.012555682	0.169444831
15.8	33.21400849	-5.22582805	-8.74169116	23.42064252	-3.57992262	-7.93883457	-5.24310679	6.52932414	8.07361279	2.37949826	6.41309881	-6.8188506	-18.67965591	-6.56937037	0.97286275	13.20358305	0.76873217	-1.13673198	5.08687992	-50.19144387	-6.46507903	41.11486755	-91.06139646	14.03132159	0.013855017	0.065922617	0.00570608	0.002454009	0.001672396	0.008024865	0.042527453	0.020897232	0.074545919	0.070875373	0.012029355	0.072389855	0.02554512	0.018802438	0.009126054	0.138909135
15.81	33.01835002	-5.33219512	-10.24218598	19.83953459	-3.92383491	-6.36883969	-5.77246999	6.75501808	8.24499594	2.36726817	6.67223377	-6.9508116	-21.15523302	-3.64447665	1.02869587	14.44133932	0.59340973	-1.05177561	6.36226351	-52.27966156	-6.5494172	41.51352388	-93.04880048	14.28044657	0.015082503	0.081364521	0.005708136	0.002409601	0.002030754	0.009191317	0.044497838	0.016772721	0.065366474	0.073139421	0.010273684	0.059377712	0.022243689	0.013714146	0.009731321	0.110746163
15.82	33.02383989	-5.49971178	-10.86860433	16.31873041	-4.54501421	-5.84353569	-6.27042589	7.42054915	8.24790208	2.21945225	6.78793125	-6.9032562	-21.61450966	0.4390818	1.01109427	14.99090807	0.40677742	-0.9101318	7.24759082	-54.31253922	-6.52301949	41.80968628	-94.87723069	14.57805178	0.017852994	0.092325385	0.00545951	0.002378699	0.002517045	0.010174127	0.04446651	0.013581914	0.056867291	0.092508242	0.010502955	0.04719265	0.019542263	0.011143419	0.012635082	0.087672658
15.83	31.57613601	-5.15278427	-13.79788286	12.41170491	-4.06315048	-2.8213852	-7.73299747	7.0707876	8.81670235	2.22393312	7.7296861	-7.22513473	-19.68312763	4.57350631	0.97869496	14.54964713	0.2492695	-0.74971904	7.62769926	-55.99340017	-6.36929677	41.98242721	-96.47139413	14.89752395	0.02209306	0.097709258	0.005079076	0.002392843	0.003077638	0.010557008	0.042605458	0.01179273	0.049246251	0.122194544	0.012808992	0.037019344	0.017400435	0.010100236	0.016439477	0.072115843
15.84	31.42970532	-4.6618472	-15.42399567	8.98871188	-4.09139039	-1.37702374	-8.06716797	6.88966972	8.45791314	2.2216188	7.66561993	-6.74333446	-15.36050552	7.60291564	0.92188562	12.89862096	0.1599694	-0.61206709	7.39971412	-57.02693441	-6.08302109	42.00625482	-97.7336968	15.21150172	0.027428749	0.098019765	0.004694811	0.002463989	0.00363807	0.010117057	0.039688581	0.011380168	0.042718671	0.153431512	0.016846678	0.029552978	0.015684838	0.009738333	0.020230023	0.065353447
15.85	30.65374441	-4.41759958	-15.63898657	5.99365954	-3.6923559	-0.63493154	-9.01732053	7.06040283	8.1112313	2.37284784	7.9401963	-6.07387292	-8.93676405	8.75191965	0.78085114	9.96172875	0.16447497	-0.52840843	6.48882015	-57.16674693	-5.66944809	41.85409824	-98.54520533	15.49337043	0.033239413	0.094982925	0.004400964	0.002578419	0.004107418	0.009043928	0.036983275	0.012013078	0.037497394	0.177990607	0.021935245	0.02498437	0.014277487	0.009551404	0.023437653	0.066610151
15.86	30.74966237	-4.14664516	-15.48416099	3.68760716	-4.63475601	0.15826489	-9.21775876	7.45721046	7.73872908	2.61250078	7.99251587	-6.2244552	-0.89021087	7.79848363	0.49463922	5.84084556	0.26714741	-0.51284361	4.87307659	-56.24602698	-5.14202074	41.49878767	-98.7693865	15.71794795	0.038761826	0.090774509	0.004231694	0.002699659	0.004391045	0.008031335	0.035831085	0.013309329	0.03374756	0.190124768	0.027259037	0.023086153	0.013133617	0.009352125	0.0256334	0.072819826
15.87	30.78128509	-3.52931895	-15.25206836	1.54016845	-4.57819898	-0.00685227	-9.28151405	7.02778188	7.8815959	2.87997076	8.23223684	-6.07645171	8.20181647	4.99563838	0.0402268	0.81115446	0.45203871	-0.56301104	2.60875857	-54.18656935	-4.52098848	40.91309061	-98.25923822	15.86165664	0.043177423	0.08729211	0.004155386	0.002779967	0.004416655	0.008149219	0.037096879	0.014976158	0.031587277	0.18749609	0.03210235	0.023326242	0.012287892	0.009145905	0.026439646	0.079394576
15.88	31.28097262	-3.63350664	-15.07054878	0.59973395	-3.61008228	0.17075932	-9.25407798	7.4522137	7.37467866	3.47470525	8.43547334	-5.46873974	17.66760818	0.79165204	-0.55924677	-4.71158891	0.69043557	-0.66760067	-0.16005414	-50.99116812	-3.8328623	40.069336	-96.86786956	15.90238127	0.045708491	0.08567186	0.004092815	0.002777116	0.004167335	0.010527236	0.040806709	0.016789552	0.031083269	0.170882261	0.036002828	0.024967369	0.011811898	0.008999537	0.025625506	0.081888737
Squat 1
Angles (deg)													Torques (Nm)												EMGs
time	hip_flexion_r	hip_adduction_r	hip_rotation_r	knee_angle_r	ankle_angle_r	subtalar_angle_r	hip_flexion_l	hip_adduction_l	hip_rotation_l	knee_angle_l	ankle_angle_l	subtalar_angle_l	hip_flexion_r_moment	hip_adduction_r_moment	hip_rotation_r_moment	knee_angle_r_moment	ankle_angle_r_moment	subtalar_angle_r_moment	hip_flexion_l_moment	hip_adduction_l_moment	hip_rotation_l_moment	knee_angle_l_moment	ankle_angle_l_moment	subtalar_angle_l_moment	soleus_r	tibant_r	gasmed_r	vaslat_r	recfem_r	bicfem_r	semiten_r	glutmed_r	soleus_l	tibant_l	gasmed_l	vaslat_l	recfem_l	bicfem_l	semiten_l	glutmed_l
11.65	16.40493518	-5.23280924	-7.65245855	0.17238378	-2.78798419	-3.35911124	14.16525596	-7.2696265	-19.49985588	0.24000041	-7.88884062	-8.99641466	0.85539486	-0.68649596	-1.78467168	8.07352257	-18.41194087	3.65113319	2.31666892	4.7153355	0.51202394	1.40932696	-5.20949457	2.43092943	0.022179855	0.05287596	0.030026667	0.002610542	0.004271635	0.008636613	0.036863857	0.012800589	0.016414294	0.003890887	0.021163395	0.015002362	0.011567786	0.010807921	0.038368013	0.043884054
11.66	15.94427787	-5.35370022	-7.68531592	0.19053562	-2.78491626	-3.34292719	13.65251117	-7.17066738	-18.94799117	0.23610178	-8.07258695	-9.34931347	0.71269145	-0.29634185	-1.72861942	7.80871979	-18.0981312	3.4779282	2.7026072	4.66061622	0.53701942	1.33293401	-5.10257555	2.42751146	0.028340774	0.064762818	0.029674527	0.004093771	0.008183357	0.008126329	0.031599127	0.013816998	0.01582105	0.002811296	0.012883185	0.015166028	0.013749073	0.010132387	0.036332758	0.042546261
11.67	15.38678603	-5.33966862	-7.7768924	0.19622194	-2.81747459	-3.21896198	13.0905513	-7.14563414	-19.84385086	0.27628231	-8.0928319	-8.72537856	0.59728958	0.00673944	-1.66563256	7.55402734	-17.76605965	3.31004972	3.0281279	4.60744876	0.5676537	1.31789141	-5.03145815	2.4223662	0.033560651	0.070703863	0.031295054	0.006160089	0.013109643	0.007664226	0.029453424	0.014350158	0.017012689	0.002377207	0.009771137	0.016655249	0.016517366	0.009770417	0.033091108	0.038884447
11.68	14.90301578	-5.36698311	-8.29057792	0.21977257	-2.76533062	-2.48245684	12.58918896	-7.1452441	-19.94779703	0.30078773	-8.1544751	-8.61199879	0.57501258	0.19546763	-1.60074291	7.30904047	-17.41922669	3.15288292	3.32231278	4.52192529	0.60360827	1.35752723	-4.99895946	2.41703993	0.036734853	0.069052423	0.034289698	0.008595517	0.018406807	0.00732633	0.030892849	0.01467079	0.018713911	0.002793921	0.01026104	0.01897617	0.019269584	0.009641069	0.028945036	0.033602032
11.69	14.55495508	-5.38825506	-8.9715221	0.23243253	-2.58868267	-0.95094605	12.29025811	-7.19528433	-20.12743215	0.3356788	-8.33467126	-8.7095425	0.68769286	0.22354711	-1.54250082	7.07235658	-17.06232818	3.01128441	3.62253345	4.38786536	0.64274187	1.43380346	-5.00762563	2.41283471	0.037128143	0.060448661	0.03850528	0.011111102	0.023270475	0.00725698	0.03559961	0.015009084	0.019818395	0.004200276	0.012710011	0.021380697	0.021301148	0.009644115	0.024639503	0.027827595
11.7	14.70721366	-5.31175306	-9.05382062	0.26320983	-2.82191169	-1.24170955	12.50208272	-7.28384403	-19.98301404	0.41303448	-8.58982204	-8.87928852	0.94682953	0.04256344	-1.49983649	6.84170132	-16.70154256	2.88906952	3.95730491	4.20210603	0.68369847	1.51889396	-5.0592046	2.41058126	0.034677207	0.047695209	0.043604621	0.013499588	0.026979337	0.007665545	0.042633196	0.015564278	0.019746189	0.006606347	0.015819239	0.023249112	0.022149614	0.00968671	0.020882152	0.022783023
11.71	14.15684278	-5.39063591	-8.8032838	0.25820092	-2.95923473	-1.447687	11.92336789	-7.15752458	-20.31375182	0.45533826	-8.45368201	-9.07107104	1.34111337	-0.37262565	-1.47863773	6.61279976	-16.34477636	2.78860206	4.33807839	3.96807469	0.72690127	1.57773407	-5.15390244	2.41063599	0.029980449	0.034634079	0.048433733	0.015784126	0.029116108	0.008756088	0.050701147	0.016572313	0.018506493	0.009791479	0.018661892	0.024341426	0.021802307	0.009705289	0.018030811	0.019516274
11.72	13.65666384	-5.3615446	-9.4897423	0.30799959	-3.01633552	-0.63437419	11.44592119	-7.23767213	-20.14916114	0.56978162	-8.89147849	-9.42262687	1.84782757	-1.00952853	-1.48015095	6.37801474	-16.0016404	2.71075563	4.75749486	3.6899487	0.77374412	1.57180348	-5.28975525	2.41308848	0.024032153	0.024624172	0.051062949	0.018258444	0.029703524	0.010606803	0.058374803	0.018298215	0.016516268	0.013232179	0.020551423	0.0248192	0.020661094	0.009677366	0.016057741	0.018720824
11.73	13.7199655	-5.29345607	-9.60006368	0.35946556	-3.2903132	-0.67246936	11.53359482	-7.31117111	-20.57583488	0.77077943	-8.93277466	-9.39048185	2.43616578	-1.81546362	-1.49968682	6.12692591	-15.68308803	2.65525049	5.18917859	3.36893341	0.82519333	1.46414806	-5.46227278	2.41806883	0.017949047	0.019338385	0.049657746	0.021352552	0.029219526	0.013068435	0.064259911	0.020952508	0.014350435	0.016144453	0.021023849	0.025018709	0.019330357	0.009610341	0.01472187	0.020559413
11.74	13.25973489	-5.50940803	-8.69142292	0.35494823	-3.5376531	-1.70885209	11.12888126	-7.09639441	-20.81580869	1.0011119	-8.88092612	-9.65381955	3.06554416	-2.70093106	-1.52522104	5.84865094	-15.40068118	2.62119442	5.59045361	3.00321281	0.8808069	1.22514167	-5.66436939	2.42598662	0.01279872	0.01838067	0.043570437	0.025321678	0.02839445	0.015757004	0.067252872	0.024635705	0.012558397	0.017697987	0.020041491	0.025155708	0.018366033	0.009525153	0.013831381	0.024504159
11.75	13.10041085	-5.32415426	-9.06737378	0.40488124	-3.719228	-1.82695195	11.28455344	-7.37519893	-20.47761819	1.48096526	-8.82753904	-9.82475013	3.68838285	-3.55787254	-1.53932904	5.53284659	-15.16541412	2.60758554	5.90756827	2.59430712	0.93833704	0.83881558	-5.88679371	2.43763363	0.009438562	0.019798703	0.033765301	0.029911718	0.02779779	0.018174124	0.066876184	0.029393207	0.011551802	0.017361407	0.018234398	0.025176935	0.018105441	0.009460835	0.013464622	0.029348409
11.76	13.00251014	-5.27952416	-9.0657544	0.50422398	-3.70837264	-2.00269305	11.46083253	-7.54780954	-20.55239478	2.10324639	-8.48198912	-9.67671103	4.25453285	-4.29240192	-1.52542508	5.16881995	-14.98620097	2.61360475	6.08172217	2.15558601	0.99327919	0.30790787	-6.11911961	2.4541369	0.008350009	0.021184723	0.022362726	0.034281666	0.02748078	0.019911145	0.063597366	0.035361237	0.011530386	0.015199606	0.016802485	0.02481079	0.018613376	0.009481971	0.014027515	0.033527096
11.77	13.07988432	-5.24407778	-9.5430743	0.61060353	-3.8663792	-1.80619722	11.87623712	-7.72454308	-20.93325676	2.9642441	-7.84509173	-9.0434287	4.71092314	-4.85144366	-1.47391245	4.74564666	-14.86832547	2.63868514	6.05708041	1.71323307	1.03872891	-0.34502431	-6.35102623	2.47673509	0.009569602	0.020808977	0.011760478	0.037313558	0.026956444	0.020813649	0.058847578	0.042877822	0.012466406	0.011871114	0.016934566	0.023769815	0.019708778	0.0096607	0.016105317	0.035718878
11.78	13.09343735	-5.27179376	-9.68529909	0.87284033	-3.9861101	-1.84293899	12.18370021	-7.89945151	-21.2022237	3.91914484	-8.13701163	-9.37701182	5.00255375	-5.23449078	-1.38443218	4.25418127	-14.81210054	2.68236033	5.79156868	1.30081841	1.06688992	-1.08097198	-6.57350591	2.50645357	0.012782139	0.018224176	0.003832066	0.03813819	0.025554981	0.021005392	0.054409638	0.052402145	0.014157131	0.008309212	0.019105383	0.022000041	0.021056348	0.010054543	0.020177208	0.035467005
11.79	13.33817159	-5.19206511	-9.70286096	1.2691604	-3.97424925	-2.11490425	12.75525884	-8.25560043	-20.84520027	5.04858531	-7.6061797	-9.60838586	5.08215787	-5.49566083	-1.26479897	3.68930369	-14.81190154	2.7438704	5.26852371	0.95543997	1.07163784	-1.85149428	-6.77953176	2.54383529	0.01756396	0.01414677	-0.000497806	0.036578007	0.022918443	0.02077425	0.051464966	0.064140165	0.016312455	0.005340371	0.022710288	0.019811859	0.022332781	0.010695471	0.026305334	0.03341691
11.8	13.3534913	-5.22524237	-10.02568252	1.69054744	-4.02214181	-2.14940078	13.13400074	-8.47855835	-21.14658014	6.29860803	-7.68968535	-9.61366319	4.92490766	-5.73225168	-1.12882038	3.0515488	-14.85582291	2.82165517	4.50484313	0.71488694	1.04977963	-2.60838545	-6.96385238	2.58876841	0.023695098	0.009863359	-0.001258558	0.033243312	0.01930695	0.020399364	0.050038213	0.077534772	0.018646975	0.003444011	0.026272261	0.017745424	0.023391813	0.011559133	0.033917468	0.031023886
11.81	14.39549104	-4.91043779	-11.20842061	2.75668386	-3.24325631	-1.24497621	14.4828689	-9.21298301	-20.69257515	7.80012391	-6.82464417	-9.93121477	4.54011969	-6.05159783	-0.99298193	2.34817537	-14.92628712	2.91296492	3.5490375	0.60816775	1.00064894	-3.3136727	-7.12214261	2.64028151	0.031364756	0.00656734	0.000822165	0.029186864	0.015482976	0.020007766	0.049279238	0.091108088	0.020966955	0.002706594	0.028157815	0.016249271	0.024304166	0.012508109	0.041799438	0.029968992
11.82	14.59475866	-5.02505678	-11.23418556	3.6440312	-3.11475896	-1.37842812	14.78260947	-9.41233003	-20.82793029	8.92489457	-6.63069102	-10.06472488	3.97377456	-6.52488544	-0.87122078	1.59315736	-15.00171107	3.01361153	2.46887592	0.63897908	0.92596725	-3.94684665	-7.2501397	2.69630992	0.040999864	0.004916316	0.004641494	0.0253532	0.012277324	0.019575119	0.048473286	0.103045922	0.023235007	0.002922852	0.027427406	0.015440327	0.025197426	0.013268699	0.048353812	0.031557783
11.83	16.5256396	-4.97150756	-10.56038887	4.92390541	-2.83604189	-2.37284316	16.70223986	-9.84193072	-20.65098725	10.47403518	-6.18314999	-11.12803605	3.30186599	-7.15749087	-0.77052143	0.80476531	-15.05888632	3.11774712	1.33860174	0.77637601	0.8306512	-4.50743258	-7.34335339	2.7537285	0.052592987	0.004901562	0.008987351	0.022245322	0.010201728	0.019100091	0.048048075	0.112299886	0.025561849	0.003753048	0.024241057	0.015120374	0.02599762	0.013497228	0.052150887	0.036277688
11.84	16.53254406	-4.61548135	-10.88662976	5.56517747	-2.69289441	-2.96058712	17.12015908	-10.48975018	-20.54770485	11.68903169	-4.57849161	-10.14886845	2.62045696	-7.89550134	-0.69111247	0.00060913	-15.07559478	3.21793007	0.22947228	0.96193521	0.72349543	-5.01208394	-7.39769045	2.80878423	0.064913494	0.005987319	0.012728064	0.020042448	0.009345448	0.018761871	0.049559937	0.119340618	0.028078863	0.004846078	0.019601866	0.015040201	0.026340964	0.012943992	0.052685929	0.043648134
11.85	17.6461981	-4.55250335	-10.77288176	6.7270304	-2.41776376	-3.50266386	18.31864961	-10.80887079	-19.85476964	12.97134341	-5.56846126	-12.59127664	2.03324133	-8.65522335	-0.63032864	-0.80743701	-15.03317553	3.3059236	-0.79931973	1.1258296	0.61689165	-5.48787796	-7.4107167	2.85784737	0.075296901	0.007414237	0.014964965	0.01903827	0.009531157	0.01887047	0.054449369	0.125961141	0.030731533	0.005883276	0.014780164	0.015203066	0.025756132	0.011625859	0.050877096	0.052430205
11.86	18.19949636	-4.61012874	-10.73508624	7.60344145	-2.06189282	-3.64998604	18.94037883	-11.06451815	-19.88291192	14.016305	-5.17352428	-12.75834762	1.63281707	-9.35385852	-0.58608959	-1.61596599	-14.9187414	3.3740984	-1.71350329	1.19617117	0.52545455	-5.96384672	-7.38263714	2.89811974	0.080423822	0.008541304	0.015187196	0.019973757	0.010540992	0.019674579	0.062622539	0.134257691	0.03317146	0.006568192	0.010827895	0.015924914	0.023958691	0.009874019	0.0487065	0.061113113
11.87	18.71301304	-4.66681164	-10.6636955	8.70181021	-1.45114077	-3.79011714	19.42107463	-11.36237373	-19.90145446	15.12355726	-4.78717981	-12.88172028	1.47952852	-9.93129594	-0.55804109	-2.4300352	-14.72666325	3.41682407	-2.50102522	1.11698952	0.4624252	-6.46561455	-7.31624456	2.92840355	0.077916173	0.00911641	0.013418949	0.023869478	0.012229273	0.02117686	0.072013146	0.145424619	0.034887272	0.006630048	0.008347831	0.01757533	0.021031441	0.008240762	0.048144945	0.068459762
11.88	20.41270983	-4.12747075	-9.87677186	9.82423529	-1.33197289	-4.62463945	20.89404801	-12.27418355	-20.52564655	16.33692566	-3.96619455	-12.42364875	1.58737439	-10.35877259	-0.5471874	-3.26109625	-14.4590677	3.43134335	-3.15879073	0.87148166	0.43506737	-7.01262111	-7.21644864	2.94933746	0.067883225	0.009363629	0.010240832	0.031371193	0.014479778	0.023079255	0.079495181	0.159112831	0.035491633	0.005891424	0.007469005	0.020218856	0.017392079	0.007361124	0.050214791	0.073845179
11.89	20.79034255	-4.26607463	-10.17173359	10.67774558	-1.01953432	-4.96937907	21.25509963	-12.36407227	-20.57950332	17.27891872	-2.75899966	-12.05325918	1.91892648	-10.6363837	-0.55495694	-4.12252691	-14.125282	3.41793279	-3.68200871	0.49166064	0.44194694	-7.61645567	-7.09011729	2.96277744	0.053124388	0.009798566	0.00658946	0.042035944	0.017104571	0.024936294	0.082518605	0.173577984	0.034894473	0.004390887	0.007926356	0.023438316	0.013617018	0.007833961	0.054717044	0.077258967
11.9	21.80444822	-3.96868043	-9.69733115	11.73487758	-0.55622789	-5.52358905	22.1389885	-13.01751234	-20.74325285	18.33109054	-2.81605561	-12.26433111	2.38523226	-10.78504407	-0.58158278	-5.0225063	-13.74045269	3.37951147	-4.06646717	0.03857464	0.47416096	-8.28000684	-6.94613674	2.97061634	0.037750155	0.010849836	0.003433788	0.054041941	0.019816371	0.026445913	0.080373975	0.185992667	0.033176822	0.002510231	0.009166338	0.026503717	0.010276242	0.01009795	0.06044041	0.079108175
11.91	22.32925681	-4.518664	-10.21342969	12.67452407	-0.11637896	-5.78735678	23.01842878	-12.77654811	-20.03916976	19.37719307	-2.81774788	-12.64489207	2.85237999	-10.83780427	-0.62414009	-5.95751876	-13.32385852	3.32088567	-4.31676206	-0.43301149	0.51953687	-8.99849208	-6.7950501	2.97384202	0.025333112	0.012497201	0.001485914	0.064644045	0.022322623	0.027674523	0.074505176	0.192790513	0.030400748	0.001064445	0.010474955	0.028838627	0.0078704	0.014268072	0.06543555	0.079897795
11.92	23.29649067	-4.46940764	-9.61782991	14.2482498	0.34142362	-6.16270667	23.77668946	-13.23163697	-19.78519376	20.46825119	-2.39576147	-12.98066853	3.16651573	-10.82632054	-0.67635436	-6.91162917	-12.89724834	3.24787769	-4.44457127	-0.89373581	0.56641744	-9.76270271	-6.64800137	2.9724772	0.017656737	0.014115045	0.001033139	0.071335764	0.024447044	0.029070361	0.067782462	0.190733616	0.026661302	0.001305992	0.011169261	0.03051275	0.00681467	0.019978892	0.067445204	0.079864733
11.93	24.32406613	-4.50692766	-9.65755567	15.39942032	0.85973369	-6.40702949	24.75453038	-13.61094642	-19.97367657	21.61697123	-0.87570823	-11.81701989	3.19704471	-10.76093397	-0.73161988	-7.8634262	-12.48325298	3.16662328	-4.46328393	-1.33422507	0.6057716	-10.5611887	-6.51582779	2.96613989	0.014502537	0.014632853	0.001917346	0.07317945	0.026170419	0.031282864	0.063059159	0.178739062	0.022346124	0.004764623	0.010835706	0.032400023	0.007374076	0.026344382	0.064728115	0.078858864
11.94	25.41228349	-4.58311335	-9.29285915	16.9398871	1.20569949	-7.42261328	25.53713006	-13.76416208	-19.60718624	22.69786346	-1.20246264	-13.22657641	2.8766441	-10.61790647	-0.7869109	-8.79509306	-12.10386803	3.08313697	-4.38560586	-1.74238542	0.63133838	-11.37900788	-6.4089427	2.95487897	0.014329501	0.013019412	0.003640271	0.071404519	0.027630393	0.03487786	0.061661764	0.159122342	0.018315399	0.012857488	0.009504866	0.035843275	0.009543001	0.032165788	0.056992184	0.076641862
11.95	26.06355576	-4.90769014	-9.67123458	18.59808427	1.39867504	-7.60826692	25.81004772	-13.85671671	-19.47220205	23.73326899	-1.06977297	-12.93607786	2.21407368	-10.35007302	-0.84332592	-9.69699175	-11.77885069	3.00305001	-4.2299733	-2.08915858	0.63907921	-12.19777459	-6.33731437	2.93976522	0.015280732	0.008924996	0.005545563	0.068601623	0.029131148	0.040017722	0.062700783	0.136987473	0.015742205	0.026292745	0.007623998	0.042007846	0.012958965	0.036467221	0.045763091	0.073412189
11.96	27.52715882	-4.69724921	-8.20384812	19.62562305	1.85066464	-8.88607231	27.35882985	-14.19423842	-19.14520637	25.02528671	-0.38872077	-13.33155347	1.27943577	-9.92250815	-0.90263864	-10.56679054	-11.52393291	2.93135116	-4.03200782	-2.33686943	0.62708946	-12.99824316	-6.3096815	2.92293007	0.015941425	0.003199112	0.007017767	0.067077248	0.031134165	0.046237849	0.063745614	0.1181169	0.015618492	0.044444234	0.005821944	0.051228096	0.016945043	0.039212687	0.033853441	0.070133167
11.97	28.32901517	-5.01787661	-8.14692902	21.73504043	2.75541387	-8.78747934	27.66595065	-14.34844109	-19.05791814	25.97251451	0.54690264	-13.71198899	0.18795894	-9.351818	-0.96492599	-11.40856855	-11.34923982	2.87213137	-3.84840221	-2.45243842	0.5953481	-13.76378115	-6.33259433	2.90740692	0.015653935	-0.001910371	0.007646418	0.067643303	0.034207349	0.052490428	0.06241107	0.106700153	0.018222042	0.065013163	0.004615939	0.062666075	0.020698253	0.04178118	0.024254493	0.068301057
11.98	31.61381004	-4.87247679	-8.05162977	24.07155035	3.568423	-8.72655965	30.4671088	-15.0995818	-18.97346709	27.72633706	0.96138344	-13.78950895	-0.92468639	-8.73662202	-1.02743215	-12.22747683	-11.25887506	2.82778325	-3.75256485	-2.41441406	0.54582565	-14.48058165	-6.41033355	2.89704605	0.014510909	-0.002953973	0.007330073	0.069523576	0.038892855	0.057486851	0.057610704	0.104123522	0.022840832	0.084213952	0.004208193	0.074465233	0.023539987	0.046762816	0.01906237	0.069249895
11.99	32.06508519	-5.98961504	-8.44673112	25.5069949	4.64589206	-8.2631551	30.86555991	-14.32040177	-18.31483822	28.72506503	1.45177645	-14.67691611	-1.90808807	-8.18497597	-1.09196367	-13.02821102	-11.25122222	2.79982793	-3.82082151	-2.21973403	0.48305496	-15.13679071	-6.54539356	2.89635205	0.013181393	0.004095669	0.006288486	0.071223322	0.045447524	0.060228702	0.049748924	0.10916405	0.027875069	0.097539022	0.004443331	0.084297676	0.025111291	0.057011166	0.018875275	0.073489555
12	33.53586031	-6.2217976	-8.08930083	27.25236459	5.30749515	-8.67511884	32.12138716	-14.46496627	-18.04091677	30.11464848	2.14421996	-14.82060064	-2.63594928	-7.75304705	-1.16672919	-13.80865766	-11.32058754	2.78912334	-4.11186054	-1.89482896	0.41470791	-15.72468655	-6.73886521	2.90996029	0.01260291	0.022833734	0.00495308	0.07174613	0.053562811	0.060467388	0.040197484	0.118896131	0.031335465	0.101178675	0.004921346	0.090067269	0.025468131	0.074316384	0.022775713	0.080508817
12.01	34.81527756	-6.39862475	-7.94934377	28.84111503	6.01966757	-8.90147544	33.31032498	-14.67983321	-17.78736629	31.53837669	2.8045891	-14.95032178	-3.0373169	-7.41269361	-1.26566168	-14.55627947	-11.45911417	2.79624499	-4.64404425	-1.49641006	0.35049717	-16.24589196	-6.99076885	2.9420955	0.013572455	0.055226387	0.003787757	0.071462811	0.06230128	0.058724501	0.030598802	0.129566923	0.03166936	0.093882824	0.005211519	0.090670657	0.025087925	0.098096348	0.028788473	0.089033866
12.02	35.32958576	-7.42297244	-7.96319904	30.3343034	6.98598286	-8.82912623	33.71381213	-13.98536676	-17.40952261	32.67497743	3.47622957	-15.43377254	-3.11996853	-7.06882442	-1.40473805	-15.2486127	-11.65856586	2.82171249	-5.39751326	-1.1099295	0.30362127	-16.7120424	-7.30062884	2.99573314	0.016410116	0.100600299	0.003131657	0.072219831	0.07040609	0.055811986	0.022349462	0.137373288	0.028619448	0.0782488	0.005085648	0.086640954	0.024733112	0.124587613	0.034626775	0.097339245
12.03	35.78841289	-7.38382795	-7.12425411	31.25196786	7.76468072	-9.26197868	34.426796	-14.19871612	-17.2217836	34.11731303	4.05235112	-15.68467007	-2.97150007	-6.60329821	-1.59760209	-15.85957521	-11.91171847	2.86630396	-6.29806895	-0.80751094	0.28480862	-17.14866435	-7.66778308	3.07271817	0.020857834	0.155301196	0.003115751	0.076627824	0.07683484	0.052281443	0.016371338	0.139288044	0.023628107	0.060521862	0.004668483	0.080257108	0.025158168	0.147327299	0.038458074	0.103445951
12.04	39.1734262	-6.04303864	-6.8263879	32.88713262	7.71212403	-10.60839168	38.04767204	-15.91274572	-16.65178168	36.10424048	5.07871201	-16.01192023	-2.74806319	-5.96015557	-1.84466579	-16.36468373	-12.21328337	2.93033463	-7.23885139	-0.61549977	0.29842689	-17.58962096	-8.09160545	3.17356471	0.026227208	0.213390913	0.003661688	0.086751925	0.081118928	0.048239748	0.013088871	0.133854443	0.019467196	0.049042729	0.004422065	0.074960457	0.026814896	0.159357531	0.039343603	0.105453852
12.05	39.92379785	-6.15443	-6.6878964	34.50339786	8.57004218	-10.82855435	38.78698955	-16.19251916	-16.37411882	37.8467272	5.78478951	-16.22917776	-2.59774398	-5.16095834	-2.13398566	-16.75535674	-12.55970892	3.01407835	-8.11721688	-0.50058213	0.33861602	-18.06485311	-8.57154381	3.29761032	0.031680986	0.26802216	0.004542552	0.102708943	0.083252659	0.043564761	0.012479015	0.121557615	0.019224246	0.051878893	0.004957935	0.074329906	0.02976298	0.156449282	0.0372798	0.102251813
12.06	42.55852367	-5.93094572	-6.19116093	36.17844603	9.1602441	-11.43652024	41.62829984	-16.66292536	-15.56941261	39.80874212	6.55767602	-16.60001463	-2.62017358	-4.30432427	-2.44005393	-17.04243341	-12.94855654	3.11735732	-8.87301091	-0.38878062	0.3888887	-18.5889318	-9.10706903	3.44341869	0.03647913	0.312715611	0.005466712	0.121924456	0.083390671	0.038273617	0.01414629	0.104485467	0.025025091	0.074231393	0.00674771	0.080887751	0.033810978	0.139514229	0.03307312	0.094353522
12.07	43.21615995	-5.70624075	-5.97021623	37.76614945	9.90355929	-11.82528819	42.26483677	-17.15768862	-15.1752585	41.30294177	7.34371754	-16.8964802	-2.85621225	-3.53068898	-2.72818294	-17.25289433	-13.37771906	3.23931278	-9.50471521	-0.19711033	0.42386575	-19.16024271	-9.69753756	3.60947067	0.040100644	0.342602427	0.00616005	0.139778475	0.081839527	0.032734649	0.017429826	0.085579599	0.036957067	0.11627982	0.009847584	0.094972434	0.038710347	0.114445364	0.028096584	0.084147037
12.08	45.24773394	-6.65891305	-6.69988787	39.56066977	11.12583635	-10.99579888	44.4168595	-16.77135357	-14.54105725	42.85933816	8.14196878	-17.08404929	-3.30122583	-2.97305651	-2.96445005	-17.4228903	-13.84491124	3.37821477	-10.07820299	0.11783035	0.4197201	-19.76755119	-10.34225086	3.7943007	0.042267761	0.355962225	0.006440089	0.151678613	0.079294879	0.027675819	0.021552004	0.067763115	0.052690449	0.172239574	0.013765119	0.114100195	0.044247613	0.089375651	0.023816226	0.075189273
12.09	47.41883559	-6.89513814	-5.87846614	41.5457255	11.48087624	-12.40642849	46.40897174	-16.48361038	-13.756116	44.39261582	8.86369277	-17.83473175	-3.92097683	-2.70041168	-3.13086086	-17.59167687	-14.34742127	3.53165665	-10.6863302	0.53887253	0.36170657	-20.4036392	-11.04030891	3.99687843	0.042927356	0.355125179	0.006268484	0.15552326	0.077026185	0.024131904	0.02581062	0.0531047	0.06811124	0.231335539	0.017562379	0.13341746	0.050208445	0.071146369	0.021257995	0.070781706
12.1	49.32228893	-6.87760897	-6.42069748	43.07886532	12.55468664	-11.64792735	48.60755122	-17.00758147	-12.98367405	46.27782688	9.68968645	-18.54061164	-4.688064	-2.71505435	-3.22919935	-17.79230629	-14.88223172	3.69607988	-11.40233598	0.99315781	0.24966783	-21.07576313	-11.79047902	4.21665906	0.042251222	0.345275693	0.00575904	0.152819308	0.076750523	0.023322097	0.029776939	0.042460396	0.078883558	0.281007137	0.020201614	0.147459626	0.056259702	0.062902031	0.020724886	0.072466355
12.11	50.94259705	-7.11523561	-6.60646009	44.81632627	13.42827963	-11.5989883	50.35606146	-17.10378403	-12.23209064	47.98193398	10.40365914	-18.88572919	-5.57715873	-2.94414948	-3.28682275	-18.04962451	-15.44590411	3.86726464	-12.26311373	1.37410829	0.09964789	-21.8035496	-12.5913159	4.45338581	0.040652145	0.33165576	0.005120561	0.147577179	0.08008936	0.026318837	0.033424865	0.03568481	0.082296849	0.311619613	0.020996281	0.152584659	0.061882048	0.063676974	0.021863501	0.079244909
12.12	52.8619553	-7.04078337	-6.49902387	46.49430466	13.84825252	-12.85388543	52.42910115	-17.19345473	-11.03118882	49.78040036	11.27856296	-18.86852604	-6.55819974	-3.25259471	-3.35084376	-18.3790735	-16.0346469	4.0404246	-13.27271722	1.5713061	-0.06149046	-22.61122391	-13.44133016	4.70690828	0.038683532	0.317019649	0.004562616	0.143951154	0.087841519	0.033525105	0.03711991	0.032051379	0.078328184	0.320353939	0.019910755	0.148821746	0.066454911	0.069718613	0.02398069	0.087933214
12.13	53.95475787	-7.088569	-6.14326118	48.52666249	14.44461181	-12.76415203	53.49254208	-17.45979255	-10.5562277	51.62710223	11.92405482	-19.32460913	-7.59222385	-3.47552888	-3.47370231	-18.78570129	-16.64426049	4.21025469	-14.40155655	1.51046542	-0.21022459	-23.52360878	-14.33889299	4.97716512	0.036831701	0.300927255	0.004222226	0.144362542	0.099556869	0.044195992	0.041357944	0.030627709	0.069409372	0.312066065	0.017558562	0.140027637	0.069444237	0.076526886	0.026410147	0.094586242
12.14	56.4704335	-6.81083869	-5.74891823	50.4436802	15.09710633	-13.20922782	56.20592464	-17.89922636	-9.95499098	53.67597193	12.24212898	-19.71598172	-8.63759207	-3.4671231	-3.6973225	-19.26544176	-17.26997113	4.37126128	-15.62556877	1.15528698	-0.32655887	-24.5569955	-15.28165723	5.2628178	0.035385754	0.281356512	0.004138045	0.148909544	0.113725955	0.056277822	0.046269616	0.03054719	0.059290472	0.296689606	0.01494099	0.13196787	0.070549467	0.080500942	0.028714101	0.096293632
12.15	59.40603035	-7.11496598	-5.38623995	52.58125192	15.74340164	-13.70630098	59.02708959	-17.64189905	-9.09926404	55.25892689	12.99419699	-19.69621833	-9.66145203	-3.14195016	-4.04295327	-19.80908551	-17.90644885	4.51848114	-16.91726162	0.54821184	-0.40893733	-25.72234121	-16.26560974	5.56138382	0.034482588	0.257718998	0.004263577	0.155862339	0.128385161	0.06680352	0.051219038	0.031162438	0.051665797	0.284769269	0.013066037	0.129331593	0.069803164	0.079819568	0.030655107	0.092253648
12.16	61.31840119	-7.10087965	-5.35805654	54.29856333	16.61671024	-13.52091487	60.98188406	-17.96509345	-8.68846281	56.97524349	13.82408201	-20.46853365	-10.65769732	-2.5165599	-4.49996983	-20.40425686	-18.54817149	4.6477589	-18.25625683	-0.19758492	-0.47018115	-27.02203653	-17.28396732	5.86831373	0.034261534	0.233436418	0.004505775	0.162534317	0.141762669	0.072835942	0.054878093	0.03209203	0.049035834	0.283365875	0.012602273	0.133470392	0.067656018	0.074641091	0.032067669	0.083658732
12.17	62.38537051	-7.15403152	-5.07136186	56.04430455	17.35564973	-13.72794535	62.19176883	-17.94080792	-7.73135934	58.93524963	15.32823786	-21.49797552	-11.62234901	-1.68069732	-5.03785575	-21.04483682	-19.19005761	4.75740749	-19.62518842	-0.91620197	-0.53260743	-28.4465995	-18.32696717	6.17695602	0.034944867	0.216286307	0.004771964	0.166071256	0.152881016	0.072640403	0.055898837	0.033223373	0.052039055	0.293880957	0.013680066	0.142008052	0.065043582	0.066660393	0.032771701	0.07287031
12.18	65.11999862	-7.61518818	-5.21231307	57.96004189	17.7109165	-13.51311997	65.21472707	-17.65889333	-6.6096145	60.94171641	15.63041868	-22.21737437	-12.56206091	-0.77217001	-5.61173495	-21.72791041	-19.82779257	4.84845271	-21.0113392	-1.42866759	-0.62254647	-29.97309955	-19.38313396	6.47977221	0.036749969	0.216294904	0.004997761	0.164483701	0.161955151	0.066531271	0.053823234	0.034672756	0.059343504	0.31223696	0.015885323	0.150504997	0.063451389	0.05819519	0.032611064	0.062469705
12.19	67.39331035	-7.98041904	-5.55118674	59.87753057	19.24803103	-12.95634009	67.72020477	-17.46100127	-5.75543347	62.80004603	15.30542408	-22.48380631	-13.49690506	0.08054076	-6.17757346	-22.44934682	-20.45761913	4.92475403	-22.42979868	-1.61751231	-0.75529677	-31.56462921	-20.44095881	6.76956551	0.039722124	0.242023169	0.005147774	0.157761253	0.170089804	0.056775106	0.049465396	0.036624384	0.068138965	0.330822141	0.018424606	0.155490746	0.064757211	0.051232868	0.031622147	0.05443249
12.2	69.55097967	-8.23475966	-5.27404853	61.70850826	20.06614005	-12.75077841	69.76820912	-17.82530536	-5.91672857	64.56931473	16.82424488	-21.58618941	-14.44868299	0.80515001	-6.70733354	-23.20362458	-21.07583953	4.99271863	-23.91902425	-1.46863012	-0.92687113	-33.17351538	-21.48939677	7.04046769	0.043654501	0.296375869	0.005206312	0.148073712	0.178163648	0.046459548	0.044373333	0.039085022	0.075128651	0.34142058	0.020394988	0.157113857	0.070683562	0.046882184	0.030203288	0.049539695
12.21	71.54136625	-8.46917298	-5.18940946	63.4663854	20.9286406	-12.48329083	71.84280871	-17.88182499	-5.25386641	66.45080175	17.75047878	-21.03339458	-15.4555849	1.36438781	-7.17903087	-23.97959978	-21.67872525	5.05931813	-25.50382459	-1.04478535	-1.11904469	-34.74794232	-22.51743229	7.28848878	0.048155632	0.373509048	0.005171868	0.138809754	0.185801455	0.038093286	0.039905251	0.041759243	0.077620797	0.338112569	0.021066968	0.159388298	0.082027805	0.045355989	0.029074311	0.047276665
12.22	73.55746736	-8.76075131	-5.12633802	65.22014789	21.80511748	-12.32905514	74.23645134	-17.21416301	-3.62843374	68.71544972	17.48075717	-22.83351419	-16.54977099	1.76105034	-7.58271243	-24.76366457	-22.26257511	5.13148015	-27.17184458	-0.44690216	-1.30476415	-36.23720353	-23.51410161	7.51137098	0.052789896	0.458880189	0.00506325	0.133168483	0.191454505	0.032806466	0.036629629	0.044130711	0.074442778	0.319469168	0.020136608	0.167449697	0.098110568	0.046249684	0.028930995	0.046379959
12.23	75.44429216	-9.27587016	-5.1051587	66.94923208	22.43357453	-12.02532017	75.98995602	-17.53830586	-4.17046475	70.14833207	18.88785957	-21.5457841	-17.75933022	2.01884232	-7.91457696	-25.53645379	-22.82401906	5.21475011	-28.86655295	0.20750028	-1.45989852	-37.60161538	-24.46920785	7.70872634	0.057116684	0.533501643	0.004926771	0.13304145	0.193499135	0.030419416	0.034321731	0.045675406	0.066527769	0.289626792	0.017877214	0.183734426	0.116972952	0.048755039	0.030014395	0.045749958
12.24	77.76077015	-9.15932816	-4.68021547	68.86452621	23.24618672	-11.96020661	78.40681208	-18.21049292	-4.10580241	72.30119703	19.62713005	-20.6845054	-19.10168124	2.17172217	-8.17432154	-26.27311343	-23.36041691	5.31247103	-30.50393253	0.80902772	-1.57916273	-38.82169607	-25.37424141	7.88239902	0.060523667	0.581374114	0.004822653	0.138750815	0.19144336	0.030044941	0.03241781	0.046161832	0.056612922	0.256821771	0.015025903	0.205916295	0.13636872	0.051743116	0.031909617	0.045057998
12.25	79.68343051	-9.09270902	-4.5936709	70.72893192	23.51595608	-12.28689957	80.31179384	-18.21428207	-3.41385824	73.80095658	20.1276905	-21.83927314	-20.57832593	2.25713584	-8.36523232	-26.94748894	-23.87045668	5.42547748	-32.03176712	1.28288721	-1.67389814	-39.89172913	-26.22304029	8.03557531	0.062176983	0.596556723	0.004796368	0.149646561	0.186306508	0.030762357	0.030575265	0.045911079	0.047928316	0.229862949	0.012442511	0.227918046	0.154765083	0.053924736	0.033702697	0.044689059
12.26	81.47296545	-9.47902505	-4.693546	72.26807639	24.55629312	-11.77641488	82.18627135	-18.02369582	-2.83728582	75.18021597	21.17038283	-21.95647447	-22.181847	2.31089135	-8.49591547	-27.53678292	-24.3550272	5.55227129	-33.44146475	1.6341198	-1.77800567	-40.81751117	-27.01193745	8.1726328	0.0613647	0.584801039	0.004853384	0.164940739	0.180092625	0.032054948	0.028954261	0.045815876	0.042801306	0.215167129	0.010782759	0.243101496	0.171422286	0.054244046	0.03441848	0.045296948
12.27	83.22021367	-9.45427968	-4.51604886	73.9441574	25.07760854	-11.66052007	84.03005742	-18.22443528	-2.13409971	77.04413523	21.7221518	-21.51871891	-23.9073586	2.36381622	-8.58224929	-28.02602139	-24.81826554	5.68955893	-34.77605689	1.90627047	-1.925939	-41.6077966	-27.73938132	8.29781148	0.057992939	0.558147735	0.004955368	0.183909687	0.175061295	0.03386761	0.028097293	0.047112316	0.041998034	0.215858304	0.01033597	0.247499781	0.185884564	0.052335722	0.033481089	0.047342712
12.28	84.99013601	-9.35813921	-4.66020665	75.36384646	25.15471575	-12.45631025	85.88129754	-18.54148472	-1.72272609	78.58096513	22.54988078	-21.45437541	-25.73732445	2.45678493	-8.65771261	-28.41669217	-25.26815476	5.83369547	-36.098079	2.14022687	-2.14239712	-42.27360686	-28.40582872	8.41476437	0.052840727	0.527785005	0.005042102	0.205358863	0.173502195	0.036357716	0.028602187	0.051112152	0.044906323	0.232477207	0.011032061	0.241109898	0.197787453	0.04869074	0.030948136	0.050803846
12.29	86.11104318	-9.3380494	-4.59093871	76.86171198	25.6890833	-12.62394551	86.97227823	-18.73049795	-1.40602663	79.95918459	23.20291297	-21.87162686	-27.64686661	2.62857747	-8.76450302	-28.72683608	-25.71605794	5.9813887	-37.45697821	2.36017793	-2.44512337	-42.83046752	-29.01429553	8.52669808	0.047374427	0.500913379	0.00506188	0.227187197	0.177888987	0.039512676	0.03079651	0.059039849	0.050195318	0.264266705	0.012546628	0.227027281	0.207259651	0.044400885	0.027435538	0.055133981
12.3	88.47798091	-9.36353141	-4.33099972	78.53316731	26.57206761	-12.13585707	89.45594383	-18.91187012	-0.80211993	81.73949454	23.90734985	-21.08139872	-29.6153685	2.90350892	-8.94089466	-28.98771852	-26.17548029	6.13037764	-38.87248906	2.57406398	-2.85131917	-43.29896328	-29.57124452	8.63673873	0.043242807	0.481801726	0.004992312	0.246768813	0.190767825	0.042869589	0.034502825	0.07181826	0.056436941	0.310228243	0.014425933	0.209927641	0.215278007	0.040717305	0.023843917	0.059475842
12.31	90.36623097	-9.48009507	-4.11472293	79.99266314	27.37612755	-11.64853539	91.44129286	-18.95337486	-0.54700988	83.20384109	24.12014262	-21.70906905	-31.63362339	3.28295624	-9.21010625	-29.23827966	-26.66066485	6.27960785	-40.33990733	2.76533881	-3.37375472	-43.69970892	-30.08709097	8.74772142	0.041719608	0.473500185	0.00484702	0.261711316	0.213815924	0.045570511	0.03897511	0.089536502	0.062425537	0.369079917	0.01621498	0.194771853	0.222982623	0.03862112	0.021028139	0.062942085
12.32	92.21096245	-9.58872165	-3.63019815	81.80846418	27.94412665	-11.55399224	93.1518376	-19.15679304	-0.44290779	85.02353874	24.44745308	-21.48281314	-33.69006484	3.74715137	-9.57641034	-29.52007901	-27.18522186	6.42888666	-41.82574641	2.91788126	-4.03029548	-44.05457765	-30.57646974	8.86301897	0.043306339	0.478114023	0.00467243	0.270229978	0.246422586	0.046751232	0.043084095	0.110924442	0.067303725	0.437964317	0.017585293	0.185496363	0.230390584	0.0384815	0.019502073	0.064760208
12.33	93.83049493	-9.6625286	-3.24475805	83.27342259	28.16656224	-11.85479352	94.64095346	-19.02312493	-0.04129681	86.38626033	25.04313746	-21.36363697	-35.76230076	4.24997435	-10.01829477	-29.86968045	-27.76064824	6.57777305	-43.29242307	3.02752483	-4.83869468	-44.38335866	-31.05758962	8.98670519	0.047604627	0.49575681	0.004533942	0.271411859	0.285046624	0.046005111	0.045716246	0.133420221	0.070620899	0.51092314	0.01840689	0.183769046	0.235804354	0.039894197	0.019278539	0.064355571
12.34	95.53091591	-9.89505703	-2.97692356	84.74179635	28.71946139	-11.72385497	96.11300043	-18.71827805	0.49266028	87.50869595	25.92621109	-18.75264724	-37.80567892	4.73939242	-10.50087721	-30.31860875	-28.39542226	6.72574784	-44.71790053	3.10927498	-5.8093035	-44.7054211	-31.55063479	9.12329205	0.053478235	0.523864963	0.00449733	0.265675867	0.324061412	0.043610337	0.046216145	0.153866894	0.072260597	0.578512004	0.018719407	0.188477474	0.236481022	0.041806994	0.019901885	0.061545121
12.35	97.30048412	-9.75691916	-2.85838101	86.16608239	29.09391895	-11.62775225	98.08809131	-18.89693629	1.01839132	89.06863009	25.92746327	-19.41364036	-39.76799092	5.16251026	-10.98166701	-30.88967548	-29.09434491	6.8719501	-46.09327049	3.18515311	-6.93435223	-45.04325593	-32.0746767	9.27610143	0.059436278	0.558102972	0.004613009	0.254919904	0.357517148	0.040382169	0.044628115	0.169680434	0.072327133	0.630008103	0.01865003	0.196427612	0.230551899	0.042950967	0.020672827	0.056791699
12.36	98.33331486	-9.75375991	-2.72551335	87.5730746	29.45829375	-11.81248974	99.12548611	-19.00415046	1.52232212	90.2175355	27.57862245	-20.9960676	-41.59902472	5.47852221	-11.42173266	-31.59835629	-29.8584293	7.01519657	-47.40896354	3.26554597	-8.18005609	-45.42258378	-32.64418878	9.44540768	0.06415195	0.59462547	0.004910323	0.241961369	0.380512056	0.037270625	0.041601224	0.180307419	0.071193824	0.658101827	0.018361177	0.204205143	0.219537294	0.042421384	0.020984967	0.051263458
12.37	100.4270377	-9.70797881	-2.80181462	88.7301482	30.00637806	-11.68916685	101.4453293	-19.01132769	2.42342731	91.4909068	28.76740519	-20.17319004	-43.25527999	5.67155057	-11.79605797	-32.45601141	-30.68518983	7.15406887	-48.65259055	3.34660178	-9.48944025	-45.86576658	-33.26738496	9.62832103	0.067017636	0.632424968	0.00540476	0.229658057	0.389887186	0.035034393	0.038095018	0.188083065	0.069610328	0.663097714	0.018041549	0.210181252	0.209313557	0.040137648	0.020603295	0.04658841
12.38	101.3925683	-9.74593643	-2.53611055	90.07422792	30.50109585	-11.70589661	102.3797289	-18.88996558	2.93968317	93.01988987	27.4906643	-19.13543693	-44.70288169	5.75572527	-12.09968698	-33.47189432	-31.56918982	7.28718093	-49.81409123	3.42101606	-10.7950338	-46.38391411	-33.94619411	9.81986753	0.068406513	0.673436359	0.006100855	0.220454194	0.385278628	0.034158296	0.035098461	0.197337673	0.068637164	0.654032485	0.017900051	0.215205762	0.20791494	0.036971702	0.019724959	0.044406984
12.39	102.3642802	-9.75067115	-2.67685514	91.39418143	31.27775431	-11.60459439	103.5495158	-19.11592963	3.35421629	94.38571868	29.41772728	-21.39477312	-45.92080399	5.77013177	-12.34858183	-34.65252725	-32.50271664	7.41359589	-50.87623814	3.49182953	-12.03931197	-46.97746247	-34.6760249	10.01405599	0.069362698	0.718841862	0.006977439	0.216489085	0.370207222	0.034832815	0.033414675	0.211902113	0.069294611	0.645029933	0.018121223	0.221461243	0.221488445	0.034422095	0.018820918	0.04583631
12.4	103.7491417	-9.93514493	-3.11879082	92.580989	31.79572351	-10.90167586	105.5237675	-18.99596412	4.3144442	95.66479872	28.67791257	-22.61186936	-46.91143137	5.76151151	-12.57004905	-35.99833294	-33.47628477	7.53271974	-51.80989287	3.56524896	-13.18203211	-47.64108894	-35.44558987	10.20482642	0.070968599	0.763594009	0.00796936	0.219245113	0.351115564	0.036845146	0.033467289	0.232609998	0.072103493	0.648048073	0.018790979	0.230271967	0.250983744	0.033917556	0.018401174	0.051040442
12.41	104.6649834	-10.03454135	-2.98270948	93.92862453	32.21005267	-10.87456776	106.5643501	-19.04616111	4.71990875	96.98837739	28.81436426	-22.10731978	-47.70079129	5.77953963	-12.79914064	-37.50469479	-34.47887702	7.64435119	-52.58093132	3.6431978	-14.20202516	-48.36780636	-36.23853134	10.38841423	0.07382125	0.79502101	0.008966783	0.228456565	0.334155138	0.039504175	0.035197147	0.256420336	0.076958933	0.667388353	0.019861119	0.240718897	0.291284304	0.036099275	0.018811755	0.059176137
12.42	105.7822439	-10.18073619	-3.0632177	95.22488504	32.79920243	-10.21873869	107.9246927	-19.22032657	5.26513358	98.32467192	30.47911331	-20.31589758	-48.33988949	5.86511916	-13.06846542	-39.16184583	-35.49747559	7.7479967	-53.17059507	3.72368843	-15.09775599	-49.14669696	-37.03603105	10.56557563	0.077816152	0.798491619	0.009842394	0.241708228	0.322025512	0.041794684	0.038125533	0.277508276	0.083371292	0.699971724	0.021176891	0.250360291	0.333034839	0.040497844	0.020111471	0.068835555
12.43	106.6461418	-10.2911948	-3.22734276	96.49436073	33.52342722	-9.86454074	109.0825387	-19.40490467	5.83944305	99.77696368	30.58088316	-17.81649614	-48.89981651	6.04381948	-13.40146513	-40.95614903	-36.51642024	7.8422864	-53.59588396	3.80684957	-15.88711039	-49.95888644	-37.8190034	10.74150448	0.082213911	0.765726286	0.010490266	0.2554643	0.312986394	0.042766391	0.041504637	0.289439681	0.090637084	0.739611954	0.022528865	0.257219422	0.366093619	0.045798128	0.022074903	0.078782819
12.44	107.2720364	-10.27860462	-3.07356805	97.61896487	34.23813144	-9.82934339	109.7983522	-19.51632104	6.11575079	100.9250112	29.91057169	-17.97684208	-49.46252889	6.32620334	-13.80936513	-42.87065739	-37.51727078	7.92472623	-53.91141757	3.89706357	-16.60220501	-50.77923121	-38.56912315	10.92317369	0.08583313	0.699480577	0.010845802	0.266776448	0.302793481	0.041941175	0.044462502	0.287662091	0.097774973	0.780072913	0.023706255	0.260904856	0.38284978	0.050550957	0.024324556	0.088490868
12.45	108.0514306	-10.44744682	-3.09410545	98.98827387	34.72333807	-9.82025981	110.6302257	-19.63263425	6.41185702	102.1693804	30.23062388	-18.30242866	-50.10758425	6.71118729	-14.29087717	-44.88444229	-38.47948147	7.9919989	-54.19402069	3.98244068	-17.26876297	-51.57998616	-39.26778016	11.11494235	0.087381694	0.612558235	0.01088503	0.274344432	0.287863954	0.039521356	0.046184141	0.271810557	0.103434207	0.815070444	0.024526826	0.261967154	0.380477263	0.053860636	0.026493581	0.098100118
12.46	108.8468931	-10.66610939	-2.97794432	100.3730178	34.80634531	-9.32153745	111.5226704	-19.77941157	6.92300097	103.4469818	30.94881295	-18.82182	-50.89956639	7.18728132	-14.83343227	-46.97251833	-39.38159973	8.0407701	-54.51342389	4.02271362	-17.89433656	-52.33941508	-39.8946555	11.31568796	0.085905854	0.522650864	0.010617516	0.277779288	0.266993003	0.036290676	0.046185158	0.246496336	0.106050656	0.838168789	0.024847387	0.260676159	0.361741184	0.055575159	0.028303088	0.107978631
12.47	109.5754536	-10.68183588	-2.79909177	101.69678	35.42189932	-9.20437638	112.4488783	-20.1213415	7.40527588	104.850977	31.77883745	-19.54479276	-51.88455461	7.73087723	-15.41487877	-49.10716384	-40.20250504	8.06851612	-54.91578119	3.95677992	-18.46943009	-53.04356231	-40.42809122	11.51845991	0.08116487	0.445799475	0.01008089	0.275906513	0.241157425	0.033264858	0.044569832	0.219391067	0.104507111	0.845422552	0.024611364	0.256219577	0.333443741	0.055985047	0.029549426	0.1182467
12.48	110.3923523	-10.96481121	-2.36099363	102.6842467	35.69101361	-8.44525294	112.9321135	-20.11287024	7.07878792	105.5484157	31.98673555	-20.25234924	-53.0950639	8.30349896	-16.0049205	-51.26163359	-40.92255148	8.07387683	-55.42436777	3.73937768	-18.98601149	-53.68753871	-40.84800107	11.71274777	0.073756836	0.39168614	0.0093377	0.266661763	0.213192975	0.031330078	0.042041793	0.197575931	0.099014233	0.839792656	0.023930611	0.246815945	0.302856299	0.055441507	0.030087323	0.128473959
12.49	111.0566918	-11.14143708	-2.3956538	103.8226237	36.08280329	-8.49371772	113.7134837	-20.20091428	7.32544513	106.5341824	32.90648069	-20.20876651	-54.54624816	8.86190248	-16.5744861	-53.41414484	-41.5248994	8.05702206	-56.04735236	3.37740469	-19.4551764	-54.27442124	-41.13951745	11.8876125	0.064930867	0.362989156	0.008478907	0.24939261	0.188154887	0.031057151	0.039568523	0.184615886	0.091403558	0.832072127	0.023093649	0.231320764	0.274654962	0.054160691	0.029867883	0.137680427
12.5	112.3350662	-11.66551145	-2.29749162	104.8321392	36.46818993	-7.9802229	115.1349118	-19.67083309	7.90518103	107.4927016	33.10439049	-19.66615141	-56.23201981	9.36679104	-17.1000243	-55.54662001	-41.99656784	8.01933346	-56.7806397	2.93473611	-19.90758505	-54.8097565	-41.29554213	12.03398316	0.056306416	0.35854239	0.007638918	0.227077458	0.173256741	0.032688169	0.037926581	0.179965429	0.084409891	0.834450933	0.02244191	0.211241251	0.25013296	0.052230357	0.028987285	0.144578897
12.51	113.1445318	-11.93604995	-2.36939617	105.5436798	36.71196525	-7.74826408	116.1104061	-19.57234672	8.13325346	108.4581164	31.76018743	-17.4268475	-58.12503124	9.79161181	-17.56805799	-57.64315863	-42.32932745	7.96295023	-57.60578174	2.50805481	-20.38202617	-55.29603852	-41.31739865	12.14558984	0.049670554	0.376958991	0.006992406	0.205550257	0.175914858	0.036185536	0.037428493	0.180378864	0.080459864	0.85109371	0.022207818	0.191117948	0.228572993	0.04975863	0.027660911	0.147971731
12.52	113.8753646	-11.47469481	-2.18105612	106.6746312	37.11589108	-7.75221879	116.9296478	-20.22350943	8.54942453	109.6097338	31.88239601	-17.53575759	-60.18521475	10.12309273	-17.97616688	-59.6881283	-42.52027266	7.89011543	-58.49061811	2.19420743	-20.91369815	-55.73238234	-41.21320569	12.21865503	0.046636378	0.417084872	0.006705004	0.190276862	0.200170383	0.041271907	0.037961833	0.181843216	0.080737436	0.874502696	0.022427409	0.176537133	0.209297712	0.04697177	0.026098402	0.147285809
12.53	114.38104	-11.7079829	-2.0217989	107.4511926	37.07788663	-7.74794278	117.4590769	-20.1598285	8.65765741	110.3307292	31.6411552	-17.20322365	-62.36858292	10.35720682	-18.33048174	-61.66442282	-42.57191773	7.80255022	-59.39525457	2.06284883	-21.52585776	-56.11767588	-40.99491216	12.25112768	0.048103802	0.475529684	0.006859158	0.183591134	0.243792491	0.047480203	0.039276384	0.181357178	0.08487145	0.890410548	0.022954802	0.171163874	0.192793482	0.044121873	0.024385338	0.142858275
12.54	114.9302968	-11.71613228	-1.99324026	108.2762322	37.3079427	-7.87295982	118.0887702	-20.31662038	8.8952099	111.0719065	31.68645687	-16.93659399	-64.62919988	10.49677153	-18.64188387	-63.55257152	-42.49177317	7.70119606	-60.28054963	2.1394349	-22.2249038	-56.45251773	-40.67599411	12.24247304	0.053811802	0.54366044	0.007399884	0.184228165	0.298123605	0.054284506	0.041311646	0.178358472	0.091209746	0.886329206	0.0235423	0.17486081	0.180424195	0.041374533	0.022506382	0.135774065
12.55	116.0969843	-11.51840434	-2.02799484	108.8855994	37.55772532	-7.65791929	119.3963705	-20.71046109	9.30852848	111.7288894	32.08109706	-16.06226435	-66.91674562	10.55051117	-18.92165929	-65.33156325	-42.29154115	7.58641793	-61.11506103	2.40051096	-22.99871415	-56.7383599	-40.27044607	12.19390756	0.062231235	0.606775545	0.008134918	0.18892855	0.35109782	0.061317236	0.044361387	0.174898282	0.09746071	0.857426235	0.023927928	0.183933222	0.173797332	0.038839125	0.02049253	0.1275557
12.56	116.4417043	-11.73057106	-1.94698441	109.2956001	37.42172133	-7.64141677	119.7787859	-20.73720687	9.28056959	112.1551057	32.17769659	-16.00137251	-69.17569839	10.53117221	-19.17682753	-66.98114503	-41.9860947	7.45845752	-61.87660932	2.78402551	-23.81777791	-56.97562026	-39.79230804	12.10830273	0.070927883	0.647846269	0.008803017	0.19494334	0.392275226	0.06841333	0.048868529	0.173871689	0.101554093	0.807836422	0.023931203	0.193393936	0.174583747	0.036638136	0.018545103	0.11993724
12.57	117.3370211	-11.40123403	-1.82579231	109.8477435	37.45921012	-7.46931276	120.7516985	-21.10640791	9.64685158	112.7481701	32.11080677	-15.56210328	-71.34858642	10.4526822	-19.40700536	-68.48379719	-41.5921814	7.31786483	-62.54826933	3.21275795	-24.63816506	-57.16158382	-39.25510675	11.98955557	0.077325143	0.654599732	0.009174023	0.201996421	0.416947719	0.075324631	0.05487259	0.176429512	0.102479645	0.748915325	0.023553629	0.199753667	0.184364888	0.034891204	0.017035173	0.114668252
12.58	117.7042296	-11.365898	-1.71011084	110.1471069	37.60779611	-7.48576951	121.144029	-21.08576312	9.80215587	113.0374702	32.21814235	-15.63198018	-73.38050517	10.32795165	-19.60423923	-69.82435805	-41.12680756	7.16575759	-63.11246418	3.61483882	-25.40383219	-57.28786865	-38.67096959	11.84163265	0.079524021	0.625300266	0.009121497	0.212192608	0.426565227	0.081381487	0.061547924	0.180789796	0.100562508	0.694874739	0.022994429	0.20245602	0.203725898	0.033669405	0.016383962	0.113021848
12.59	118.1013217	-11.42699533	-1.48532407	110.5096074	37.90590126	-7.66019478	121.5054719	-21.17512989	10.09730339	113.4953057	32.75012047	-16.01792739	-75.22154109	10.16783921	-19.75540434	-70.98735021	-40.60574054	7.00396726	-63.54435339	3.93331497	-26.05156567	-57.33914303	-38.04984301	11.66792944	0.076903204	0.568992691	0.008648238	0.22790181	0.425890693	0.08547085	0.06724657	0.183485935	0.097020817	0.656991599	0.022545224	0.20339092	0.230934155	0.032973903	0.016866782	0.115183046
12.6	118.4203824	-11.55871096	-1.43558089	110.9094266	37.62209531	-7.2464051	121.8947532	-21.11263792	10.26032099	113.8770465	32.50112552	-16.07727003	-76.82795741	9.97934182	-19.84548343	-71.95483232	-40.04257172	6.83512473	-63.80681689	4.13773294	-26.52515136	-57.29583441	-37.39949399	11.47164885	0.070318082	0.501090102	0.007877789	0.249269191	0.419130195	0.086525959	0.070120451	0.181938127	0.093253809	0.639339817	0.022432787	0.205251959	0.261439833	0.032721487	0.018433759	0.120192365
12.61	119.066886	-11.63836891	-1.42846506	111.0312201	37.67557149	-7.11051443	122.5946915	-20.9983755	10.23411046	114.012844	31.84982564	-14.46041622	-78.16194325	9.76393013	-19.85997123	-72.70746167	-39.44812047	6.6625018	-63.85305784	4.23695035	-26.79235768	-57.14009664	-36.72567278	11.25653241	0.061735899	0.437961328	0.007015367	0.273020925	0.407403964	0.084221842	0.069028301	0.176083069	0.090387765	0.638611311	0.022724287	0.209816149	0.289108236	0.032712736	0.020656459	0.126613921
12.62	119.6035626	-11.37382157	-1.57032295	111.2907203	37.72795816	-7.04095403	123.2861795	-21.40372118	10.60122245	114.2832896	33.82760947	-14.74006757	-79.18833223	9.51957179	-19.78542502	-73.22771313	-38.8299292	6.48951551	-63.63770532	4.27254421	-26.84940416	-56.86109633	-36.03156201	11.0265954	0.05349914	0.392540162	0.006274216	0.293149757	0.389253807	0.079235413	0.064165381	0.168241687	0.089164755	0.646889522	0.023329977	0.216888293	0.308708841	0.032646878	0.022856077	0.133347581
12.63	119.9792121	-11.29968642	-1.40912239	111.4739535	37.36790743	-7.1849479	123.5434855	-21.49952937	10.46158252	114.2039882	33.85352167	-14.95807374	-79.87285406	9.2458108	-19.60902701	-73.50327413	-38.19221722	6.31927699	-63.12941021	4.29558052	-26.71313049	-56.45711898	-35.31770979	10.78541222	0.047618822	0.371772081	0.005798681	0.303138127	0.363454716	0.072877293	0.057041089	0.161770519	0.089903581	0.654590001	0.024068144	0.224207489	0.318309452	0.032254363	0.024373639	0.140031911
12.64	120.2498006	-11.27226424	-1.37675654	111.4420612	37.33222888	-7.16069529	123.7339233	-21.60321998	10.27461875	114.1370069	33.91137874	-15.40685117	-80.1887737	8.9475192	-19.31891808	-73.53008858	-37.53656441	6.15457014	-62.31880042	4.34835021	-26.41198133	-55.93410151	-34.583554	10.53636085	0.045277157	0.375302131	0.005622009	0.29885421	0.331420031	0.066518954	0.049914149	0.159118391	0.092506912	0.653478645	0.024769929	0.22822975	0.320278234	0.031490197	0.024827657	0.14687095
12.65	120.4224054	-11.26587272	-1.25985468	111.4224928	37.18010966	-7.30947387	123.7903752	-21.63994284	10.07319948	114.0139047	33.83501199	-14.94562365	-80.13051401	8.63416257	-18.90567545	-73.31424056	-36.86302728	5.99811677	-61.22040451	4.45556229	-25.97772063	-55.3019782	-33.82908309	10.28338627	0.04650763	0.395384649	0.005670754	0.280745908	0.297456171	0.061196028	0.044977063	0.160412034	0.096618227	0.63983656	0.02538365	0.225745921	0.320199913	0.03063579	0.024225004	0.154055071
12.66	120.4003212	-11.26160621	-1.31436428	111.2557584	37.21114866	-7.17411493	123.8617834	-21.70309073	10.23396817	113.9745706	33.89010683	-14.06043709	-79.72482689	8.31435109	-18.36372425	-72.87142941	-36.17130499	5.852708	-59.86994862	4.61916119	-25.43690488	-54.57226109	-33.05521391	10.03099294	0.050178894	0.41964686	0.005810397	0.25424229	0.267359277	0.057486816	0.043623229	0.163434251	0.101725249	0.615105848	0.02598291	0.215718462	0.324348868	0.030224303	0.022915744	0.161295082
12.67	120.3366154	-11.24286977	-1.2817859	111.1117691	37.08770599	-7.30672116	123.7393177	-21.85548586	9.96839787	113.7600958	33.85906285	-13.88649661	-79.03061996	7.98904406	-17.69210563	-72.22462732	-35.46176016	5.721014	-58.31977652	4.81772798	-24.80693212	-53.75880335	-32.26349573	9.78335218	0.054449147	0.4367288	0.005917078	0.227861476	0.246579605	0.055656558	0.046133364	0.164884843	0.106996521	0.583279966	0.026660025	0.199943988	0.336853307	0.030872944	0.021455741	0.167863069
12.68	120.1679455	-11.21991916	-1.53531861	110.7079648	37.07907617	-7.25581572	123.5928603	-21.96976892	9.86622641	113.3516047	34.37514169	-16.15738791	-78.12763323	7.64807813	-16.89491071	-71.40157728	-34.73623277	5.60521789	-56.63294733	5.01374593	-24.09900003	-52.88008541	-31.45638876	9.54361016	0.057508135	0.440991024	0.005928635	0.210050614	0.23915467	0.055941869	0.051860321	0.162388103	0.111240275	0.548111491	0.027431549	0.182155991	0.357658846	0.033118967	0.020454063	0.172804698
12.69	120.0883364	-11.26815767	-1.51209672	110.3422576	36.91617898	-7.22487661	123.4411224	-22.03628618	9.41986728	112.8855728	34.2256052	-16.78338086	-77.10205689	7.27200638	-15.9813871	-70.43282511	-33.9986487	5.50670256	-54.87538027	5.16748976	-23.32402406	-51.96036566	-30.6386793	9.31449297	0.058191601	0.433201941	0.005847723	0.206469995	0.247615451	0.058748834	0.059642702	0.156237737	0.113292612	0.512230235	0.028215003	0.166599835	0.382113622	0.037238356	0.020410372	0.1749903
12.7	119.7553406	-11.30106154	-1.43574583	109.9829712	36.90483489	-7.25988367	122.9648878	-21.99228874	9.12319158	112.5307191	33.35665307	-14.45790395	-76.03393651	6.83833268	-14.96592794	-69.35001759	-33.2553744	5.42591024	-53.11066342	5.24886295	-22.49501978	-51.02853433	-29.81895908	9.09944585	0.056291723	0.418379155	0.00571777	0.218824856	0.272976679	0.064555942	0.068131684	0.149880373	0.112540666	0.478018601	0.028839206	0.156909439	0.402332865	0.043045102	0.021537348	0.173302462
12.71	119.4200431	-11.33571315	-1.60117112	109.3650283	36.83886446	-7.30444518	122.6633006	-22.01955281	8.87989821	111.995774	33.07883709	-14.28134078	-74.98542489	6.3294806	-13.86834585	-68.18377206	-32.51525524	5.36238406	-51.40163084	5.23762125	-21.62169556	-50.11567397	-29.00901834	8.90206884	0.052472204	0.402445704	0.005587053	0.245446153	0.314076498	0.073505485	0.075961022	0.14869025	0.10921681	0.44869	0.029077102	0.155540794	0.410286979	0.049755655	0.023651863	0.167124793
12.72	119.1606769	-11.28486188	-1.73522291	109.178731	36.48881833	-7.19751737	122.2681077	-22.10624309	8.78915268	111.5346493	32.62639839	-14.24460547	-73.99042313	5.73884992	-12.71360008	-66.96184848	-31.78926772	5.31492712	-49.81097575	5.11563713	-20.70181645	-49.25306398	-28.22080985	8.72366079	0.047845964	0.389232669	0.005473477	0.282908727	0.366793272	0.084957993	0.081903221	0.157508025	0.104288511	0.428085848	0.028709594	0.163477191	0.40165592	0.056067817	0.026221492	0.156713068
12.73	118.4563781	-11.25583105	-2.14350567	108.2323828	36.11133821	-8.22458261	121.6135242	-22.03296014	8.42497218	110.5464161	32.33918421	-17.40601656	-73.0497383	5.07105522	-11.52825725	-65.70940333	-31.0896378	5.28178158	-48.39100732	4.86465051	-19.71967832	-48.47018916	-27.46320799	8.5615624	0.043485925	0.379090533	0.005352588	0.327152468	0.424319756	0.097381328	0.08516446	0.178180119	0.098893607	0.41904758	0.027604879	0.179976339	0.377933578	0.060562468	0.028553413	0.14303602
12.74	118.0462493	-11.19425549	-2.24273398	107.510049	35.97427029	-8.14758578	121.1947818	-22.04000607	8.19155332	109.8464297	32.18562467	-17.31852001	-72.13500117	4.33574197	-10.33334355	-64.4503885	-30.42846283	5.26083919	-47.16888447	4.47402186	-18.65455577	-47.79093347	-26.74066694	8.41021146	0.040144986	0.369834273	0.005181535	0.373002532	0.478291554	0.108719601	0.085654651	0.208301271	0.093643047	0.421815339	0.025784441	0.202735128	0.345011355	0.062254475	0.030032695	0.12751836
12.75	117.5983809	-11.06999627	-2.21300072	106.8463815	35.64668332	-8.00768453	120.7487396	-21.9908808	7.92820006	109.1010823	32.52124254	-16.97888312	-71.20057442	3.5402138	-9.13889256	-63.20717948	-29.81619845	5.24986085	-46.14241632	3.94958801	-17.49139301	-47.2288095	-26.05388476	8.26368663	0.038178843	0.359260548	0.004936189	0.413289307	0.52002615	0.117063617	0.084009714	0.241704329	0.088408396	0.43433822	0.023455096	0.228691331	0.309854032	0.060999635	0.030328972	0.111993196
12.76	117.0298435	-11.09223236	-2.36211678	105.9982633	35.53708083	-7.9509904	120.1580847	-21.96520254	7.68074583	108.339989	32.270514	-16.59216249	-70.19818158	2.68868661	-7.94680821	-61.99914343	-29.26039228	5.2465837	-45.28867364	3.315432	-16.22703344	-46.78497817	-25.40125918	8.11737254	0.037548071	0.347467564	0.004631959	0.439422579	0.542693769	0.121241856	0.081440028	0.270436378	0.08278731	0.454117672	0.020980539	0.255278992	0.27804496	0.057563097	0.029503661	0.098494318
12.77	116.2073379	-11.06365112	-2.50755334	105.0693988	35.38027012	-8.37018585	119.3475208	-21.87102897	7.27340257	107.549367	32.01697865	-16.58260394	-69.08827233	1.78892444	-6.76010508	-60.84228685	-28.76484679	5.24867874	-44.57718131	2.60920851	-14.87175683	-46.45037454	-24.78004439	7.96798297	0.037925257	0.337287247	0.004321563	0.443834133	0.544792431	0.121075485	0.079468225	0.287526195	0.076821178	0.479110375	0.018809174	0.281484188	0.253534247	0.053393946	0.027973578	0.088749282
12.78	115.5185099	-10.99419822	-2.67809572	104.1906871	35.09944319	-8.65493827	118.617214	-21.86226346	6.81968263	106.5791301	31.79609059	-16.77408349	-67.84541087	0.85853619	-5.58989964	-59.74944013	-28.32928664	5.2537178	-43.98086791	1.8773293	-13.44919816	-46.21086429	-24.18700219	7.81297369	0.0389208	0.333007101	0.004076028	0.423331746	0.531843445	0.117321647	0.079468287	0.289798528	0.071311265	0.506555101	0.017351266	0.307519205	0.239500903	0.050194742	0.0263398	0.083520332
12.79	114.8036757	-10.91329332	-2.81046687	103.1991783	34.8136055	-8.76360253	117.8949033	-21.78753362	6.51272958	105.584982	31.66460041	-16.84388891	-66.45931162	-0.07486435	-4.45646833	-58.73008435	-27.94952503	5.25928743	-43.48253297	1.16829986	-11.99272789	-46.05170046	-23.61883218	7.65022876	0.040353604	0.338490822	0.003966335	0.381487288	0.513423036	0.11138051	0.082065935	0.27934972	0.067502889	0.531633654	0.016820676	0.332909188	0.238268904	0.049318269	0.025148373	0.082232737
12.8	113.444405	-10.96366404	-2.72897899	102.2975349	34.49885721	-9.1673477	116.2525544	-21.63708282	5.90068014	104.5144876	31.5791274	-16.94153948	-64.93334553	-0.97715885	-3.3876667	-57.79017358	-27.61802051	5.26320374	-43.07452286	0.52097892	-10.53833421	-45.95854375	-23.07272863	7.47826449	0.042407264	0.355288124	0.004055569	0.328532785	0.498003949	0.104883308	0.086761747	0.262445448	0.066472163	0.547749435	0.017130098	0.354810597	0.250139329	0.051280269	0.024710285	0.083324039
12.81	112.8375299	-10.93890312	-2.88647557	101.3260735	34.20835369	-9.08703577	115.6503143	-21.67224586	5.52445933	103.588535	31.29544266	-16.73138952	-63.28023842	-1.8110004	-2.41694015	-56.93213687	-27.32473026	5.26371173	-42.75261916	-0.04743348	-9.1183812	-45.91603528	-22.54720467	7.29683451	0.045497349	0.381395314	0.004394827	0.277860993	0.489739056	0.09929123	0.092053931	0.246494052	0.068588365	0.548953094	0.017920039	0.368623394	0.272487214	0.055751852	0.025092311	0.085093488
12.82	112.118398	-10.92330647	-3.01907718	100.2659991	33.9560786	-9.14135141	114.8913242	-21.57677977	5.1882287	102.5410145	30.90673417	-16.57441831	-61.51585631	-2.53945226	-1.57945538	-56.15472617	-27.05822532	5.2596241	-42.50804974	-0.54451759	-7.75926985	-45.90681699	-22.04300592	7.1076364	0.049860349	0.411305142	0.005011981	0.241118504	0.488696653	0.095630599	0.096122489	0.236901211	0.073318165	0.53374196	0.018727719	0.371310964	0.300246318	0.061979481	0.026257964	0.086489247
12.83	110.852514	-11.1129599	-3.03590928	99.37920605	33.5042178	-9.7579348	113.451892	-21.27631049	4.7288442	101.482152	30.39349749	-16.61501347	-59.65357899	-3.13184814	-0.90602076	-55.45287217	-26.80697712	5.25051253	-42.32116687	-0.99486802	-6.48261996	-45.91209173	-21.56370744	6.91479257	0.055161351	0.437859601	0.005893638	0.225485312	0.492811494	0.094341136	0.09782756	0.235067942	0.079403408	0.507239349	0.019199188	0.365226688	0.327843763	0.069197986	0.028193736	0.087374322
12.84	109.9910224	-11.1856074	-3.02694566	98.09356755	33.06825108	-9.16475008	112.681051	-21.12559224	4.39657821	100.5480016	29.11547115	-14.92718271	-57.7076191	-3.57796519	-0.41306382	-54.81533407	-26.56050068	5.23673536	-42.16246071	-1.42669717	-5.30844124	-45.9133158	-21.11546651	6.72469817	0.060408017	0.455381459	0.006965425	0.233650774	0.499092792	0.095223517	0.097429727	0.238028676	0.08520558	0.478887262	0.01919936	0.358783362	0.351105414	0.076741058	0.03085748	0.088183307
12.85	108.9018247	-11.35638657	-3.31865103	97.00929538	33.07181203	-9.13396455	111.4999264	-20.87649896	4.12776479	99.20232382	29.67546028	-14.21074134	-55.70133524	-3.89610566	-0.1005994	-54.22377216	-26.31049204	5.21962661	-42.00186633	-1.85607097	-4.25893789	-45.89634463	-20.70571084	6.54494116	0.064246359	0.46241728	0.008081032	0.264278524	0.503520443	0.097580787	0.096530661	0.240068013	0.089043483	0.456859848	0.018780622	0.362679361	0.367765683	0.08396634	0.033998207	0.089327721
12.86	107.7714118	-11.30507581	-3.44263018	95.97124332	32.60531188	-9.4653955	110.4036542	-20.80236045	3.60162581	98.09485297	28.86502094	-14.88451293	-53.67527378	-4.12990993	0.04465361	-53.65394608	-26.05182534	5.20133545	-41.81969155	-2.28141829	-3.35421304	-45.85474989	-20.34125159	6.38233824	0.06555364	0.462825085	0.00904497	0.311827928	0.500903434	0.100540705	0.097353445	0.235473128	0.089540459	0.444169739	0.018087986	0.383913151	0.376968076	0.090248343	0.037075101	0.090744668
12.87	106.996452	-11.2196312	-3.51163744	94.87507878	32.1476608	-9.48859816	109.4329901	-20.69125713	3.34574866	96.79628645	28.36971872	-14.80038692	-51.68460551	-4.33220201	0.04476083	-53.07848406	-25.78322374	5.18439433	-41.60427289	-2.68480219	-2.60709532	-45.79180492	-20.02690986	6.24168858	0.06405134	0.464545805	0.009677377	0.366745028	0.485740086	0.103429442	0.101737361	0.220832521	0.086054288	0.439190655	0.017290498	0.421115068	0.378429919	0.095176338	0.039414979	0.091770071
12.88	105.41176	-11.11964403	-3.15829899	94.13752274	31.41157702	-10.49757101	107.5267761	-20.49888268	2.67472347	95.76151067	27.34103418	-15.4765739	-49.78676617	-4.54641916	-0.07182566	-52.47251939	-25.50727202	5.17133476	-41.34889927	-3.04671187	-2.01542912	-45.7173486	-19.76435257	6.12532921	0.060569357	0.475760631	0.00988874	0.416895387	0.454099021	0.106037195	0.110182842	0.196037829	0.078983995	0.438518646	0.016546144	0.464012512	0.371756003	0.098726918	0.04047772	0.091388118
12.89	104.2780477	-11.88771796	-2.77150617	92.9768592	31.31192066	-10.06954067	105.8024783	-19.44573027	1.94790811	94.07575887	27.84671401	-17.48137151	-48.02437907	-4.79748251	-0.2703272	-51.82132586	-25.22961461	5.16451352	-41.05502371	-3.36159877	-1.55973442	-45.63901355	-19.55124925	6.03359509	0.056661678	0.499934654	0.009709654	0.450667661	0.406021457	0.108555409	0.121334436	0.163872245	0.069624756	0.438975525	0.015966755	0.497352909	0.356426818	0.101084126	0.040059154	0.088791539
12.9	103.1545775	-11.97434389	-2.55557925	91.66078453	30.82416787	-10.41886102	104.4070727	-19.12438772	1.31225165	92.90165969	27.3676738	-17.51503423	-46.40961998	-5.09467209	-0.51019183	-51.12476032	-24.95760265	5.16604581	-40.73464653	-3.63784896	-1.21041191	-45.5530872	-19.38184719	5.96636161	0.053738041	0.532835465	0.009252513	0.460998787	0.347121742	0.111167789	0.13221893	0.128854714	0.05962312	0.437831644	0.015572864	0.507449324	0.332891837	0.102375401	0.038425092	0.084032293
12.91	101.9665931	-11.02561491	-2.6720171	90.49792742	30.29326875	-10.97044025	103.3427907	-19.86023517	1.14030494	91.97624333	26.45337498	-14.84170526	-44.92048789	-5.43918087	-0.74909884	-50.39338325	-24.69877082	5.17764241	-40.40417716	-3.88469035	-0.93639975	-45.44147159	-19.24855623	5.92439469	0.052364045	0.563453139	0.008632524	0.448149894	0.287588221	0.113792048	0.13928279	0.096056098	0.050374687	0.432345571	0.015255644	0.488410761	0.30420574	0.102713955	0.036344677	0.078314879
12.92	101.0597207	-10.93888517	-2.87028062	89.27903459	29.93945485	-10.88269434	102.4654907	-19.81376657	0.89624355	90.79213752	25.74709121	-14.60422539	-43.5104594	-5.82468978	-0.9504608	-49.63990553	-24.45933273	5.20032692	-40.07325398	-4.10393364	-0.70704126	-45.27802633	-19.142455	5.90851061	0.05208018	0.57843941	0.007908519	0.419102579	0.238214332	0.116171097	0.139873262	0.069852238	0.042738561	0.420113554	0.014806654	0.445150743	0.276393267	0.102348415	0.034879154	0.07360801
12.93	99.00966149	-10.95183559	-2.96394677	87.98197108	29.11292438	-12.00862255	100.3522076	-19.40028039	0.54655643	89.37022919	25.01139642	-15.15700808	-42.12571815	-6.23582195	-1.08605863	-48.872491	-24.2427233	5.2338958	-39.73799982	-4.29272259	-0.49120135	-45.03879288	-19.05226421	5.91695168	0.051737717	0.568707704	0.007092485	0.383513634	0.205573378	0.11801691	0.133493376	0.052742603	0.0371057	0.400216385	0.014034781	0.391889897	0.256343208	0.101644506	0.034944291	0.071732619
12.94	98.06841959	-10.81713495	-3.07879875	86.7169164	28.82478422	-11.94605953	99.40934763	-19.36680978	0.19014035	88.10164112	24.65569149	-15.08329422	-40.71853656	-6.6502783	-1.13592839	-48.09364313	-24.0485724	5.27664634	-39.38400468	-4.45076697	-0.25792247	-44.70706496	-18.96349518	5.94324159	0.050225703	0.534681135	0.00620947	0.349213696	0.1895625	0.118997693	0.122108976	0.044826992	0.033554282	0.374031899	0.012887601	0.346871813	0.248662053	0.100962516	0.036896457	0.07347825
12.95	96.91632953	-10.67711075	-3.37828713	85.36436825	28.44359882	-12.12918098	98.33289575	-19.37923472	-0.08243656	86.65936225	25.44860434	-16.77625616	-39.25777217	-7.05062045	-1.08637263	-47.30154956	-23.87247314	5.32543284	-38.98934785	-4.57816589	0.01721835	-44.27275816	-18.85940762	5.9762953	0.047171992	0.486314494	0.005343058	0.320202149	0.184610566	0.118752715	0.109365798	0.044142448	0.031905101	0.34510344	0.011487499	0.325255302	0.253277359	0.100523898	0.040362431	0.078209705
12.96	94.70417862	-10.73369916	-3.19538034	84.17139254	27.83097236	-12.46921225	95.76811561	-19.14432839	-0.88504445	85.46241743	23.97838552	-18.16801321	-37.7338744	-7.4337228	-0.92961764	-46.49164478	-23.70660373	5.37600076	-38.52562211	-4.6668029	0.3436299	-43.73023284	-18.72383944	6.0027773	0.043094381	0.437514768	0.004620114	0.297448078	0.183605819	0.11715376	0.099168065	0.047655639	0.031736158	0.318448533	0.010078953	0.333198904	0.265029956	0.100411869	0.044398707	0.084168494
12.97	93.72572141	-10.62115264	-3.43248334	82.80795141	27.30308412	-12.43799605	94.78871214	-19.15521805	-1.25463451	84.08357766	23.53159579	-17.99162999	-36.15651233	-7.80770293	-0.66645974	-45.65929361	-23.54087749	5.42356682	-37.96098456	-4.69869747	0.71215502	-43.07798137	-18.54414362	6.0104036	0.038925715	0.398811274	0.004146977	0.280538593	0.181773151	0.11457016	0.094213183	0.052514	0.032453208	0.299350928	0.008925002	0.36632168	0.275966833	0.100815349	0.04793961	0.089337866
12.98	92.57437901	-10.63575059	-3.94252306	81.22267118	26.94552684	-12.82808928	93.63794091	-19.30667022	-2.01181721	82.53784498	23.30199681	-17.67779366	-34.54885895	-8.18525981	-0.30647009	-44.80188734	-23.3641374	5.46337686	-37.25980605	-4.64865146	1.09678098	-42.32199167	-18.31228344	5.99051788	0.035457117	0.373671809	0.003954531	0.268239097	0.177761521	0.111746492	0.095084802	0.057134139	0.033398871	0.291236782	0.008191442	0.412945645	0.279112759	0.102223357	0.050270099	0.09229299
12.99	90.31209746	-10.48714942	-3.85774261	80.00984056	26.00532235	-13.35170167	91.24122406	-19.10853083	-2.34565547	81.15165208	23.44701512	-17.20508169	-32.93868733	-8.58021868	0.13589427	-43.91890731	-23.16519508	5.49115717	-36.3825745	-4.48906261	1.4627505	-41.47605973	-18.02424007	5.93883612	0.033117981	0.359791439	0.003989605	0.258349162	0.172167998	0.109476349	0.100322233	0.061732893	0.033978502	0.293740584	0.007881126	0.459358362	0.271317621	0.105212822	0.051213613	0.092494931
13	88.49233752	-10.16718271	-4.21710908	78.3250887	25.98318917	-12.72704138	89.45957797	-19.43325135	-2.79176866	79.69126207	23.12195641	-17.22535301	-31.34420441	-8.99859994	0.6412783	-43.0128175	-22.9338172	5.50381291	-35.29461107	-4.20432051	1.77886867	-40.55588825	-17.67933142	5.85484999	0.032028488	0.352547649	0.004146566	0.24814968	0.165660958	0.108419495	0.107285285	0.06802191	0.033827956	0.302656642	0.007860552	0.49420634	0.253761473	0.109929172	0.05096342	0.090164486
13.01	86.71278292	-10.22459831	-4.35935271	77.04065081	24.91626099	-13.38344119	87.40148808	-19.50087851	-3.68340189	78.15428213	21.90147844	-17.47932542	-29.77451375	-9.44128371	1.19044749	-42.08564829	-22.6613822	5.49944474	-33.97853037	-3.81409313	2.02836443	-39.5728351	-17.27981724	5.74092923	0.032079836	0.347267928	0.004309864	0.235372799	0.158020972	0.108997166	0.113182777	0.07823678	0.032954351	0.312203595	0.007951129	0.510811917	0.230439825	0.115641157	0.049743059	0.086090525
13.02	85.14159023	-10.06359211	-4.63466851	75.53390867	24.51000106	-13.21816149	85.86705895	-19.30608507	-3.74138532	76.73129196	20.95808159	-18.17474586	-28.21758181	-9.88763619	1.7546122	-41.14343508	-22.34150229	5.47806629	-32.44814656	-3.39858018	2.22082891	-38.52749958	-16.82989777	5.60105294	0.032901321	0.339636658	0.004383665	0.218971271	0.148410516	0.111295713	0.115946065	0.094028005	0.03172006	0.317775705	0.008013059	0.507803637	0.205810004	0.120620755	0.047580373	0.081396667
13.03	83.42552533	-9.8505088	-4.93473389	74.00731149	23.98328061	-13.17660567	84.08958392	-19.99091361	-4.84972073	75.42669856	21.13599916	-16.30835679	-26.65162593	-10.30838922	2.30121741	-40.19446375	-21.97004797	5.44130955	-30.73506087	-3.0759845	2.38243486	-37.4152997	-16.33465937	5.44056563	0.033807619	0.326307146	0.004306642	0.199495616	0.136463678	0.115026329	0.114763511	0.115671349	0.030654028	0.316794969	0.007977325	0.488843493	0.182939857	0.122561493	0.044370718	0.077233214
13.04	82.2274392	-9.72795253	-5.2123787	72.33644671	23.35604658	-12.95418864	82.93908937	-19.73395218	-4.73008478	73.98494955	20.24976113	-16.15421525	-25.06094554	-10.68428496	2.80144031	-39.24641054	-21.54501068	5.39202322	-28.88802202	-2.96731145	2.54719004	-36.23232193	-15.7995256	5.26531697	0.033950412	0.306591811	0.004063314	0.179215439	0.123147954	0.119467557	0.109934774	0.141691976	0.030177456	0.30785309	0.007831089	0.46162336	0.162976896	0.119602934	0.040167436	0.074535315
13.05	79.47515592	-9.15908007	-5.97907743	70.61740524	22.81036941	-13.18531322	80.49149716	-20.41673593	-5.05705819	72.48394337	20.0985636	-15.47409896	-23.45013059	-11.02441107	3.23808136	-38.3019387	-21.06629271	5.33355995	-26.9680765	-3.14164854	2.73926052	-34.98402078	-15.23053894	5.08092938	0.032728161	0.283382898	0.00368939	0.161933274	0.110743148	0.123422937	0.102290735	0.169045429	0.030367884	0.290074081	0.007587872	0.435282009	0.145972237	0.111398111	0.035415126	0.073935753
13.06	78.32400034	-9.05197791	-6.37411833	68.78294039	22.25308395	-12.85565564	79.23730611	-20.31669129	-5.43082105	70.482421	19.46792219	-15.32661347	-21.84605963	-11.36804515	3.6074475	-37.3553647	-20.53543127	5.26908449	-25.03245787	-3.57573789	2.95605226	-33.69083418	-14.63450426	4.89221899	0.030163646	0.261774194	0.003262534	0.152106224	0.10205505	0.125437435	0.092828979	0.194054151	0.030869792	0.263611477	0.007270001	0.416870706	0.132194314	0.099397898	0.030894971	0.075744232
13.07	75.6415131	-8.91424738	-6.62219263	67.09758866	20.2415128	-12.85243876	76.3503733	-20.23731747	-6.45783132	68.44077466	18.77312683	-16.26298759	-20.3003984	-11.78146976	3.92384539	-36.38904162	-19.95502983	5.20038488	-23.10593653	-4.15296659	3.1618927	-32.38744576	-14.01843077	4.70307917	0.026901543	0.246528396	0.002879036	0.153085804	0.099270122	0.124230432	0.082623031	0.213785471	0.031019684	0.230817266	0.006897533	0.409449459	0.122736292	0.086255902	0.027449056	0.079847865
13.08	74.43602158	-8.87043919	-6.82458022	65.23929921	20.51779474	-13.03875443	75.12833635	-20.13755999	-7.142962	66.8476652	18.35902066	-15.54856176	-18.85838353	-12.32494314	4.20858141	-35.38215728	-19.32794809	5.12750618	-21.19409949	-4.730681	3.3149014	-31.10796043	-13.38874532	4.51569838	0.023858744	0.240357707	0.002629442	0.165223132	0.102961185	0.119113253	0.072711466	0.227157551	0.030178239	0.196603894	0.006483043	0.413016137	0.119217783	0.074858142	0.02568347	0.085604729
13.09	71.35034479	-8.61252545	-6.86823989	63.64308779	20.0050362	-12.99126275	71.65778201	-20.05500536	-7.64319293	64.87684902	17.6339615	-15.78732173	-17.53175388	-13.02256378	4.47654642	-34.32236804	-18.65735931	5.0489936	-19.28744566	-5.18572605	3.38368233	-29.87922424	-12.75101669	4.33119177	0.021834228	0.24328429	0.002580222	0.185169907	0.111720983	0.110357655	0.064042413	0.235155872	0.028145993	0.167125224	0.006049833	0.427267928	0.123009946	0.067456609	0.025769387	0.091920621
13.1	69.11789252	-8.7490049	-6.92406283	61.62421293	19.33971186	-12.774551	69.1404136	-19.77423331	-8.67908317	62.99025333	16.80425559	-15.7073224	-16.30631773	-13.846752	4.72769356	-33.20990199	-17.94846879	4.96270568	-17.38803254	-5.45277833	3.36236027	-28.7150316	-12.1102243	4.15005321	0.021263588	0.252437795	0.002757393	0.207041418	0.122578948	0.099317733	0.057545981	0.240052786	0.025365508	0.147239341	0.005656418	0.453560101	0.134340994	0.065138544	0.027383328	0.097570081
13.11	67.0051302	-8.80077888	-7.46029526	59.43335053	18.60194952	-12.64749137	67.29884236	-19.07409272	-8.41473833	60.93473762	15.30278097	-16.92295207	-15.15884991	-14.70773849	4.9415824	-32.05487498	-17.21049222	4.86704843	-15.52873485	-5.53866664	3.269802	-27.61546232	-11.47106955	3.97277677	0.022174841	0.262858541	0.003131988	0.224666957	0.132074594	0.08799456	0.054160806	0.244109135	0.022699122	0.138179946	0.005394431	0.493285634	0.151799267	0.067697446	0.029801339	0.101647933
13.12	64.21503395	-8.52994525	-7.75750091	57.31923939	17.95012969	-12.34465044	64.3407729	-19.41773884	-9.70604409	58.96841992	15.28638304	-15.62354374	-14.06349708	-15.46466633	5.08189237	-30.87092391	-16.4571646	4.76178548	-13.77385617	-5.5149503	3.13720274	-26.57089464	-10.8381714	3.80050179	0.024285156	0.269514275	0.003616229	0.233590329	0.137568565	0.078385606	0.054640472	0.248574022	0.020957132	0.137083167	0.0053604	0.543354611	0.172541316	0.073887494	0.032116171	0.103895663
13.13	62.936902	-8.41638677	-8.27911576	55.29202912	17.27046079	-12.38879108	63.08677603	-19.18992966	-10.13483929	57.04538061	14.49364988	-15.36720508	-13.00178344	-15.97460251	5.11486531	-29.66847468	-15.70605261	4.64789769	-12.21272829	-5.49851187	2.99980427	-25.56569462	-10.21644193	3.63487301	0.027081062	0.269479378	0.00407643	0.232153707	0.138269213	0.072025358	0.059150811	0.253235011	0.020483258	0.138600884	0.00560967	0.593006793	0.192796629	0.081927435	0.033527729	0.104632583
13.14	59.73070425	-7.81841115	-9.15169421	53.21131212	16.19125259	-13.03664148	60.1766152	-19.42974252	-10.25490634	54.79433918	13.81790526	-15.24498942	-11.94387132	-16.12218111	5.01414855	-28.45582935	-14.97735519	4.52840575	-10.93294102	-5.60237881	2.88745818	-24.58191876	-9.6117288	3.47768443	0.029851588	0.26351208	0.004363232	0.221664184	0.135409048	0.069748656	0.066937105	0.256796158	0.021016346	0.137693996	0.006115019	0.625512166	0.208334165	0.090003638	0.033618409	0.104477518
13.15	58.47496363	-7.71079926	-9.13050351	51.22607086	15.41772722	-12.74429966	59.21155374	-19.15302524	-10.55723449	53.74571688	12.51990802	-14.77489373	-10.87058007	-15.8694964	4.77622899	-27.23500284	-14.29267714	4.40799116	-9.97157494	-5.86927356	2.80901146	-23.60270008	-9.03136912	3.33123605	0.031801139	0.256120126	0.004359372	0.20568376	0.131423658	0.071546282	0.076267514	0.258143077	0.021883768	0.132285082	0.006764773	0.624916614	0.215345469	0.096580118	0.032457232	0.104196159
13.16	54.86317581	-7.79528377	-9.38307898	48.98715862	14.53891736	-12.84437901	55.22970513	-18.62196254	-11.55102371	51.13246637	11.63130648	-15.16493901	-9.7761416	-15.25136881	4.4164651	-26.00318425	-13.67371907	4.29324975	-9.31078144	-6.26801851	2.75557726	-22.61267072	-8.48425918	3.1978525	0.032282441	0.252685535	0.004033073	0.188518703	0.128645847	0.076419032	0.084640204	0.257619402	0.022386648	0.124329501	0.00739983	0.584599351	0.211670789	0.100520677	0.030463559	0.104573971
13.17	53.18095868	-6.71569743	-9.41285287	46.97168253	13.84247272	-12.98737436	53.64508578	-19.37471019	-12.16049659	49.66640028	10.93710369	-14.34548148	-8.67442565	-14.35525756	3.96381231	-24.75175632	-13.14100357	4.19229213	-8.88753423	-6.72408882	2.70819076	-21.60376907	-7.98017517	3.07946142	0.031044767	0.254841081	0.003467434	0.173799894	0.128252517	0.082426151	0.08934172	0.256998532	0.022143477	0.118616561	0.007862741	0.512219247	0.197363197	0.101197983	0.028178998	0.106156544
13.18	51.90703736	-6.95631979	-9.68158148	44.75083648	12.56936615	-12.625672	52.45307686	-18.60229595	-12.40710723	47.59091038	9.9254029	-14.08253786	-7.59488154	-13.29950069	3.45600476	-23.4679399	-12.71251495	4.11380275	-8.62121559	-7.15936116	2.64759304	-20.57592222	-7.52888729	2.97717539	0.028345505	0.257757008	0.002845756	0.16371156	0.129743073	0.087130156	0.088361059	0.258027708	0.021230664	0.12014318	0.008043124	0.427184035	0.174228802	0.098616166	0.026083069	0.109008018
13.19	48.57479033	-7.57817362	-10.14078314	42.73554883	11.5887547	-12.62227174	48.87048938	-17.55226908	-13.37411508	45.14255372	9.52647189	-13.83536788	-6.55413958	-12.21162232	2.93244936	-22.14207121	-12.40204019	4.06618595	-8.45115034	-7.51197812	2.56063779	-19.52898615	-7.13960078	2.89097673	0.024876281	0.251695482	0.002397709	0.158780518	0.131114111	0.088356731	0.081220823	0.260954742	0.020035491	0.13109102	0.00789226	0.352015723	0.145240501	0.093344229	0.024485665	0.112827942
13.2	46.17810117	-7.58082548	-10.43331723	40.56639582	10.77884857	-12.03936057	46.48383744	-17.01134249	-13.5204811	43.03266616	7.87444867	-14.66856657	-5.56261593	-11.24877836	2.43880529	-20.7686265	-12.21719144	4.05559371	-8.32337937	-7.70499224	2.43196555	-18.46304834	-6.82062755	2.82081784	0.021627744	0.227804182	0.002335724	0.158421008	0.1298663	0.08492785	0.069219923	0.264399245	0.018917019	0.148629141	0.007403924	0.303214392	0.114446779	0.08622685	0.023490109	0.117405997
13.21	44.72471547	-6.58793386	-9.51006656	38.64559533	9.62016411	-11.76287292	44.60467598	-17.48052942	-14.73966044	41.10541038	6.75199902	-14.39873364	-4.62275277	-10.55947789	2.01395425	-19.3482736	-12.15794992	4.08542113	-8.19278176	-7.67459831	2.25508425	-17.3808195	-6.57854159	2.76650482	0.019770052	0.184534293	0.002797529	0.161889543	0.124379929	0.077145119	0.05507424	0.266529046	0.01795135	0.165085722	0.006602129	0.286382298	0.086705311	0.078137126	0.023012212	0.122920738
13.22	42.70153673	-6.86013079	-9.96027596	36.56747278	8.72893805	-11.58112455	42.5913737	-16.70201804	-15.13039595	38.92966007	5.78385456	-14.15031408	-3.76651769	-10.24610005	1.68394255	-17.88129064	-12.21676374	4.15518274	-8.00441953	-7.40352927	2.03691436	-16.29743104	-6.4167297	2.72814046	0.020350267	0.129019003	0.003785645	0.168555546	0.114731647	0.066809502	0.04213065	0.266354414	0.016960464	0.171167015	0.00555775	0.296996112	0.066495236	0.069893966	0.022848848	0.129794095
13.23	40.6180923	-6.8604	-10.35290231	34.31970408	7.88586028	-10.9888409	40.52525565	-16.18135563	-15.57979309	36.76338201	4.72644685	-14.16610646	-3.03207433	-10.29264096	1.44843353	-16.37265747	-12.37881056	4.2608216	-7.71992888	-6.9563049	1.80245996	-15.23679348	-6.33474809	2.70586133	0.023745134	0.07285985	0.005119596	0.177440733	0.102496852	0.056647312	0.033377451	0.264059039	0.015780584	0.16089559	0.004417079	0.324684846	0.056395117	0.062175832	0.022772601	0.138160245
13.24	38.61594383	-6.66433127	-10.04137926	31.95736631	6.32728737	-12.42093615	38.57581763	-15.49690542	-15.87260658	34.60070464	3.42520559	-13.05780982	-2.45105983	-10.57219712	1.2883949	-14.83150963	-12.62273325	4.39448745	-7.32789091	-6.45131864	1.58366042	-14.22493028	-6.3282865	2.70000838	0.029237389	0.026633209	0.00645192	0.187074426	0.090000376	0.049331654	0.030596848	0.260325685	0.014519032	0.134937083	0.003396298	0.357429598	0.056204662	0.055391533	0.022607825	0.147302358
13.25	36.75347507	-6.73155174	-9.86219132	30.01598482	5.38254201	-11.72786297	36.63606749	-14.88852281	-16.30301492	32.5058675	2.35159182	-13.51466834	-2.03809981	-10.91105418	1.17951566	-13.27110359	-12.92174866	4.54500674	-6.83743715	-6.00680433	1.4053352	-13.28161807	-6.38932285	2.71095987	0.035129983	-0.0036896	0.007383423	0.195905329	0.079480841	0.046530088	0.033915228	0.255520267	0.01354489	0.09977532	0.002718539	0.384400411	0.063101428	0.049659454	0.02226723	0.155669342
13.26	34.84990228	-7.57451449	-11.11795564	28.3393119	5.03350186	-10.61454275	34.42619704	-13.60041897	-16.47838173	30.17256633	1.27254131	-13.07946225	-1.77124907	-11.15604108	1.09914665	-11.71317866	-13.24529135	4.69956412	-6.28604187	-5.71179495	1.28092548	-12.41330538	-6.5064966	2.73797967	0.039536139	-0.017549496	0.007661464	0.202580629	0.072270326	0.048341128	0.041799268	0.249270212	0.013230677	0.06401198	0.002531174	0.397907698	0.072683823	0.045012002	0.02175186	0.16160076
13.27	33.22676897	-7.36392316	-11.46209601	26.69038029	4.18043303	-9.78839606	32.8493937	-13.43383185	-16.89774816	28.38561983	0.44796752	-13.23369271	-1.6353065	-11.25956424	1.03943529	-10.1824913	-13.56168439	4.84415462	-5.71299741	-5.59265958	1.20770653	-11.61706522	-6.66570112	2.77911352	0.041574175	-0.018467686	0.007381197	0.206077429	0.068428288	0.053338905	0.051478715	0.240425156	0.01368871	0.034636789	0.002856173	0.3943916	0.080484337	0.041697773	0.02113273	0.164133745
13.28	32.57032618	-7.29201318	-11.54551791	24.89760278	3.26639973	-9.64224612	32.23509642	-12.92653842	-16.76462888	26.5279968	-0.48411911	-12.82656247	-1.62022409	-11.2317468	1.0004621	-8.70929129	-13.84088664	4.96604821	-5.16814539	-5.63716594	1.17566546	-10.88122257	-6.8516318	2.83063249	0.042341138	-0.011759685	0.007073734	0.205979263	0.067003858	0.059236757	0.059782611	0.227765218	0.014698224	0.015034919	0.003597775	0.374380391	0.083423585	0.040288067	0.020529588	0.163473041
13.29	30.1316882	-7.47337541	-11.51454832	22.15753956	2.24910082	-9.97869959	30.08986535	-11.97129565	-17.26141063	24.48908882	-1.76070094	-12.60370168	-1.73401833	-11.09024328	0.98652587	-7.32150288	-14.05726736	5.05516232	-4.665717	-5.78628228	1.16613783	-10.19758026	-7.0491972	2.88850201	0.045019579	-0.002397057	0.007602167	0.202582989	0.066582013	0.063808986	0.064189294	0.211288155	0.015852539	0.004983701	0.004598414	0.34161353	0.080599693	0.041498753	0.020088123	0.161000149
13.3	29.4804756	-7.39309363	-11.46528532	20.62526989	1.44893477	-9.60013957	29.55598722	-11.59504912	-17.30637119	22.94286527	-2.52602668	-12.31039552	-1.97205184	-10.82946584	0.99952833	-6.04224441	-14.19150926	5.10523913	-4.1856168	-5.963745	1.15841414	-9.56251244	-7.24488766	2.94884506	0.05385502	0.00630365	0.009869047	0.196609297	0.06581185	0.065595373	0.063613821	0.192889256	0.016811884	0.001967477	0.005708073	0.301812829	0.073121986	0.045846544	0.019958844	0.158482522
13.31	27.53052113	-7.53775654	-12.16861418	19.03061533	0.77987146	-8.75186686	27.49579553	-11.00038059	-17.58266552	21.01365648	-3.40052602	-11.90334073	-2.27394767	-10.42827992	1.03383232	-4.8917609	-14.23169564	5.11453931	-3.68777749	-6.10265183	1.13540233	-8.97672327	-7.42750794	3.00823158	0.072341814	0.012989643	0.014428045	0.188930975	0.063836969	0.064190964	0.058600726	0.175751423	0.017468794	0.002803629	0.006820044	0.261713448	0.063337362	0.053249115	0.020258549	0.156931926
13.32	26.93295074	-7.34237533	-12.42371183	17.49595482	-0.00309168	-8.3288844	26.97572801	-10.77074958	-17.62846128	19.62066276	-4.03999392	-11.70508179	-2.53473053	-9.89376947	1.07772738	-3.88498388	-14.17412983	5.0851248	-3.12634812	-6.1546705	1.08656964	-8.44478179	-7.58841475	3.06410783	0.101418423	0.017790583	0.021141221	0.180502027	0.060544066	0.060193198	0.050989382	0.162853976	0.017932482	0.00482301	0.00786164	0.22807695	0.053933551	0.062665552	0.021011835	0.156039613
13.33	24.86886323	-7.25592722	-13.69123464	15.72039948	-0.38148984	-6.48242899	25.10987028	-10.51201552	-17.95142162	17.90600484	-4.75372694	-10.7788579	-2.63975003	-9.27028916	1.11544625	-3.03003753	-14.02328839	5.02195618	-2.47217662	-6.09688599	1.00988428	-7.97110199	-7.7215105	3.11485169	0.138552001	0.021465129	0.029036116	0.17219495	0.056501813	0.054858717	0.043194304	0.155686492	0.018437462	0.006403817	0.008774649	0.206507658	0.047222636	0.072064974	0.022119302	0.154392187
13.34	24.30050366	-6.60690115	-13.84769858	14.17810076	-1.36418013	-7.02424002	24.65399827	-10.64341693	-18.0149614	16.65021601	-5.20967579	-10.49948783	-2.49681831	-8.62312442	1.13154502	-2.32427615	-13.79090814	4.93185284	-1.73334067	-5.93622458	0.91204127	-7.55741804	-7.82284554	3.15942025	0.178073553	0.024615778	0.036484086	0.164540657	0.052580974	0.049562707	0.037275778	0.154016429	0.019286107	0.006976852	0.009515041	0.200814012	0.044734157	0.079004428	0.02338762	0.150358951
13.35	22.80474409	-6.87278481	-14.08303004	12.61263014	-1.95607699	-6.45065173	23.24172737	-9.8993784	-18.0351318	15.12591232	-5.87114859	-10.32903721	-2.0647608	-8.0304944	1.11682025	-1.75143729	-13.4944746	4.8221556	-0.94569544	-5.69106388	0.80529938	-7.20174966	-7.88970364	3.19746985	0.21252662	0.027281199	0.041708925	0.157576932	0.049416093	0.045326267	0.034224363	0.15671624	0.020823236	0.006729546	0.010085003	0.212956857	0.047068969	0.081712151	0.024617568	0.143255271
13.36	22.31486392	-6.75783763	-13.43608048	11.20911088	-2.47664338	-5.93068863	22.73195399	-9.55328446	-17.41900893	13.44280457	-6.36483989	-10.1760684	-1.35692805	-7.57065224	1.06886082	-1.28391151	-13.15497647	4.70001433	-0.16564147	-5.38916796	0.70527708	-6.89698934	-7.91996379	3.22890608	0.234520562	0.028996633	0.043449071	0.1508237	0.047079615	0.042617186	0.033824161	0.162872645	0.023397437	0.006220841	0.010581379	0.242656791	0.053902112	0.080201787	0.02570659	0.133988645
13.37	20.59295934	-6.72159656	-14.273958	9.67079217	-2.7516213	-4.40453035	21.29291333	-9.26377682	-17.3471365	12.41267457	-7.1293015	-10.46964021	-0.42640336	-7.30974094	0.98764783	-0.88891545	-12.7944129	4.57185505	0.56410439	-5.05382709	0.62492394	-6.6347073	-7.91139521	3.25370891	0.238742372	0.029191197	0.04146504	0.143585637	0.04519302	0.04136229	0.035065437	0.17248114	0.02730452	0.006045263	0.011230663	0.286143955	0.064029451	0.076716541	0.026712212	0.124712128
13.38	20.07519987	-6.44005943	-14.38212543	8.42814992	-2.76943966	-4.64317548	21.0738785	-9.15070271	-17.73500982	11.83063676	-7.20628571	-10.41051128	0.65410003	-7.283449	0.87191817	-0.53513158	-12.43372007	4.44289324	1.24129555	-4.70034591	0.56893325	-6.41009851	-7.86098539	3.27163585	0.224002183	0.027638859	0.03664115	0.135476248	0.043291322	0.041032191	0.036834197	0.186225212	0.032760856	0.006605407	0.012379441	0.335238898	0.07542102	0.075004315	0.02782283	0.117936868
13.39	18.79151572	-6.16339695	-13.80644708	7.21212496	-3.88799397	-4.42888699	19.66436634	-9.1626792	-18.90398874	10.50653274	-6.60884098	-7.86331522	1.79971162	-7.48055895	0.72087622	-0.19560903	-12.09144845	4.31695135	1.89323323	-4.34687878	0.53331324	-6.22289121	-7.76466897	3.28180721	0.194238718	0.024632659	0.03056105	0.126586997	0.041099158	0.040774707	0.038573961	0.204255574	0.039922945	0.008003476	0.014390495	0.378722011	0.085448635	0.078616109	0.029211835	0.115951788
13.4	17.64539428	-5.97992261	-13.39774136	5.46777144	-4.43420966	-5.25984876	18.96012192	-8.77696128	-18.32752142	9.61491017	-7.66936827	-9.21754811	2.90997966	-7.84629845	0.5376704	0.15136965	-11.78282758	4.19655076	2.54399284	-4.02103279	0.51008615	-6.07360116	-7.61782798	3.2823993	0.157112441	0.020822323	0.024777704	0.117204825	0.038579211	0.039694056	0.040653649	0.224601801	0.048975373	0.010046123	0.017473299	0.406028738	0.091496406	0.089069305	0.030844613	0.120661008
13.41	16.5379907	-5.82701855	-13.6176585	4.36806347	-4.59587792	-3.78176322	17.98412992	-8.72161618	-18.30001125	8.66050334	-7.92128789	-9.21301242	3.87885786	-8.3028858	0.32961663	0.51950291	-11.51891038	4.08314681	3.19738158	-3.74878843	0.49168313	-5.95972495	-7.41615498	3.27083652	0.120828476	0.016943571	0.02021882	0.107486467	0.03580879	0.03722617	0.044218925	0.24255707	0.060235547	0.012350579	0.021544462	0.411326068	0.091803302	0.10496542	0.032383592	0.133281222
13.42	16.26741326	-5.78144422	-13.31153022	3.53198807	-4.72503144	-3.63030788	17.77042958	-8.48540676	-18.15814749	7.7538094	-7.35090032	-8.74663215	4.61544805	-8.77514012	0.1062534	0.91205828	-11.30639655	3.97719358	3.839949	-3.54232213	0.47158689	-5.87442545	-7.15637225	3.24446007	0.091276259	0.013601043	0.017015232	0.097354874	0.032818439	0.033375694	0.050524774	0.252112692	0.074050123	0.014513293	0.026194391	0.395906116	0.086143264	0.122670522	0.033312781	0.153527643
13.43	15.22123795	-6.41347705	-12.70756559	2.65607264	-4.87914472	-3.19699347	16.40093034	-7.59845107	-18.84362975	6.81086685	-8.47154948	-9.07781528	5.06200704	-9.19799554	-0.12215554	1.32269558	-11.14838077	3.87828834	4.44898437	-3.40313981	0.44287688	-5.80772834	-6.83695509	3.20121885	0.070806709	0.011150723	0.014755413	0.086748287	0.029565061	0.028699617	0.060103911	0.248995352	0.090252357	0.016249586	0.030783152	0.367614448	0.076008661	0.138110683	0.033228324	0.178886961
13.44	14.65101656	-5.75914339	-12.98405193	1.83824022	-5.34832223	-3.29171632	16.18062936	-8.05045455	-18.41541105	6.28142474	-8.51066548	-8.83725416	5.19841722	-9.51724278	-0.34540169	1.73920023	-11.04540432	3.78540486	4.99990233	-3.33030307	0.39732509	-5.74940523	-6.45878496	3.14012053	0.058661226	0.009671006	0.012912863	0.076079883	0.026080336	0.024095572	0.072128902	0.233629723	0.107414987	0.017417	0.034611873	0.337135336	0.06411748	0.148338354	0.032050154	0.20497549
13.45	14.18170064	-5.80996553	-13.11093139	1.22969307	-5.3003687	-2.92146314	15.72896101	-7.80893997	-18.7193874	5.61784774	-7.6524217	-7.56805069	5.03622182	-9.69983627	-0.55432566	2.14756561	-10.99631438	3.69712417	5.47425309	-3.32175832	0.32642421	-5.69244681	-6.02553049	3.06148645	0.052269252	0.008963336	0.011154368	0.066455813	0.022635748	0.020493702	0.084226441	0.211797819	0.12262011	0.017942588	0.037085046	0.31295735	0.053458257	0.151961899	0.030008153	0.226842885
13.46	14.00315732	-5.83404379	-13.03008525	0.84423624	-5.18301322	-2.85086267	15.47398895	-7.68306243	-19.26974832	4.99696506	-7.3255933	-7.89970447	4.61161779	-9.73873629	-0.74199352	2.53533992	-10.99905091	3.61201667	5.86410152	-3.37285223	0.22528071	-5.63307953	-5.54441803	2.96708069	0.048642541	0.008572396	0.009423283	0.059305153	0.019695857	0.018550053	0.092959584	0.192119496	0.132150804	0.017756049	0.037809879	0.297749755	0.046329771	0.148960777	0.027518753	0.240054401
13.47	13.93854084	-6.3913249	-12.72936335	0.62591552	-4.96534708	-1.96486747	14.94301734	-6.97262416	-18.99287528	4.32753398	-8.67840964	-8.53230806	3.97980073	-9.64348946	-0.9041673	2.8947551	-11.05144154	3.52915993	6.16742953	-3.47247082	0.0978236	-5.56552196	-5.02741582	2.86021733	0.045421028	0.007869078	0.0078475	0.055607874	0.017659233	0.018422112	0.095020945	0.182174458	0.132876712	0.016809589	0.036665018	0.288164085	0.043699635	0.140564192	0.025057698	0.241305788
13.48	13.93443113	-6.35012916	-12.6904571	0.51507663	-4.46951532	-2.27080675	14.68923522	-6.83087908	-18.74745358	3.81962151	-8.6078286	-8.61937559	3.20776634	-9.43316825	-1.03864389	3.22531544	-11.15181786	3.44845596	6.38285851	-3.59517671	-0.04170147	-5.47785374	-4.49119348	2.74570047	0.041354299	0.006238556	0.006585289	0.055255524	0.016609551	0.019701114	0.088701039	0.185393747	0.123708704	0.015177617	0.033872406	0.278330073	0.045098656	0.128926124	0.023037665	0.229348682
13.49	13.50868137	-6.59341255	-12.48619585	0.40776645	-4.55574258	-1.55471643	14.04110664	-6.57454375	-18.7232701	3.22527485	-8.97929321	-8.86913304	2.36461311	-9.13702225	-1.1442802	3.5348287	-11.2994588	3.37065902	6.51211629	-3.70025363	-0.17350917	-5.35462407	-3.9551743	2.62920318	0.036202721	0.003370618	0.005713419	0.0569171	0.016233594	0.021540146	0.074839596	0.199653983	0.106455943	0.013127251	0.029993507	0.264481376	0.04905995	0.116243779	0.021723501	0.206171993
13.5	13.39089856	-6.7846626	-12.32741706	0.33956454	-3.99955261	-1.14647756	13.64365676	-6.27448238	-18.96776919	2.69983121	-9.05596184	-8.85719507	1.51335627	-8.78716382	-1.22088194	3.83823209	-11.49505692	3.29739406	6.56231455	-3.74218631	-0.27937886	-5.18234847	-3.43918835	2.516268	0.030359516	-0.000404193	0.005201611	0.058429968	0.01595553	0.022939407	0.056622512	0.2180358	0.085398187	0.01104955	0.025757941	0.247150965	0.053808371	0.103846884	0.021209401	0.177303497
13.51	13.44563138	-6.9575821	-12.69380059	0.27877062	-3.92804687	-1.29850177	13.40366789	-5.91224648	-19.00167241	2.1647182	-8.94798707	-8.82176734	0.70986711	-8.40244222	-1.26973263	4.15372053	-11.74115924	3.23129142	6.54124813	-3.68379077	-0.34719805	-4.95262517	-2.962081	2.41155755	0.024512068	-0.00385281	0.004947168	0.057543854	0.015215867	0.023087519	0.038271508	0.231815377	0.065521578	0.009282455	0.021805848	0.229919757	0.057826021	0.091923917	0.02140244	0.150140759
13.52	12.66556317	-6.79392192	-12.47874505	0.25673344	-3.64838838	-0.44733376	12.33395033	-6.08092094	-19.31994063	1.57263862	-9.10450893	-8.35201999	0.0066929	-7.98204538	-1.29373402	4.49675478	-12.04228179	3.17603706	6.45336533	-3.50700494	-0.37224836	-4.66347404	-2.54120467	2.31858294	0.019416105	-0.004820943	0.004834029	0.052807057	0.013727198	0.021643491	0.023462213	0.234188368	0.050385639	0.007945837	0.018472863	0.216463581	0.06014785	0.080036049	0.02201205	0.13089255
13.53	13.00476876	-7.21003697	-12.54588715	0.23859248	-3.18030682	-0.60303167	12.49968094	-5.54831049	-19.03691868	1.26197657	-9.25519998	-8.25338885	-0.54684171	-7.51259552	-1.29751316	4.87461095	-12.40454154	3.13611751	6.30264354	-3.21948078	-0.35692451	-4.3203154	-2.19219106	2.23972774	0.015757964	-0.000614459	0.004787858	0.044240659	0.011581758	0.018868642	0.014335155	0.222599689	0.040953037	0.006907253	0.015738807	0.208236545	0.060392251	0.067951826	0.022603932	0.12213003
13.54	12.97365803	-7.35385039	-12.97943855	0.21354324	-3.04043501	-0.01280861	12.34905272	-5.35113802	-19.10251408	1.00405749	-9.09997069	-8.61369852	-0.91147983	-6.98297595	-1.2880767	5.28437116	-12.83490072	3.11623944	6.09834314	-2.85185684	-0.31016249	-3.93538462	-1.92865459	2.17638754	0.014038366	0.011162036	0.004798369	0.033346897	0.009167009	0.015513965	0.011315281	0.19903829	0.035941068	0.005912302	0.013385227	0.203851264	0.058593209	0.056105501	0.02271722	0.122277163
13.55	12.90766156	-7.37729374	-13.05343229	0.20244533	-2.84179198	0.87417068	12.17796721	-5.37614872	-19.71513509	0.72687496	-8.145091	-6.80103016	-1.06515614	-6.40354299	-1.27458769	5.71435362	-13.34007981	3.12065272	5.8572591	-2.44600357	-0.24609275	-3.52445313	-1.76199984	2.12916391	0.014449622	0.031438103	0.004921903	0.022379335	0.006948484	0.012475399	0.013488014	0.168539426	0.033157997	0.004803618	0.011223277	0.199954706	0.05499844	0.045443809	0.022013286	0.126850459
13.56	13.00996709	-7.27509888	-12.83616832	0.19154372	-2.71621015	0.80191242	12.14568332	-5.46648494	-19.67876916	0.59470867	-8.59997496	-7.50587929	-1.00208586	-5.81258445	-1.26628294	6.14690887	-13.92519947	3.15267268	5.60093207	-2.04203191	-0.18053614	-3.10196124	-1.70150769	2.09811428	0.016798201	0.058555656	0.005295649	0.013369141	0.00526636	0.010417439	0.019157222	0.136827169	0.030751171	0.003698408	0.00922355	0.192885135	0.049993296	0.036971399	0.020413375	0.13059839
13.57	12.9772127	-7.28913401	-12.84693983	0.17893556	-2.49450088	0.95828998	12.04711009	-5.45053644	-19.26104058	0.48282398	-8.55321527	-7.86477742	-0.72716644	-5.25986191	-1.27017844	6.56215373	-14.59242742	3.21445764	5.3518158	-1.66949896	-0.12640892	-2.67759634	-1.75419277	2.08310561	0.020499116	0.087803539	0.006151597	0.007440349	0.004236624	0.00954903	0.026309161	0.108463988	0.027792052	0.003048704	0.007503807	0.180307814	0.04412397	0.031307037	0.018146618	0.129681317
13.58	12.67668423	-7.27605068	-12.75900258	0.17065536	-2.23842445	0.90077779	11.73642286	-5.47034181	-19.46696765	0.39298222	-7.30434882	-6.45076683	-0.25837383	-4.78546144	-1.29004546	6.94329724	-15.33990397	3.30689325	5.12834656	-1.34350155	-0.09098106	-2.25567962	-1.92410587	2.08417894	0.024629276	0.112223112	0.007785081	0.004655318	0.003771517	0.009618711	0.032951565	0.086200327	0.024267597	0.003565783	0.006223184	0.16207798	0.038062369	0.028452693	0.015682745	0.122971335
13.59	12.92749862	-7.21726189	-12.58256453	0.16400248	-2.16715395	0.82322365	11.90449022	-5.54245079	-18.97772963	0.36300605	-7.97525945	-7.52925655	0.36137634	-4.4100637	-1.32613969	7.28213987	-16.16106854	3.42948864	4.93517309	-1.06521303	-0.07563465	-1.83565148	-2.21158544	2.10161544	0.02806964	0.124795733	0.010477265	0.004310742	0.003685046	0.010096651	0.037420928	0.071174695	0.020705092	0.006009468	0.005467071	0.140113887	0.032525071	0.027866245	0.013612745	0.11195644
13.6	13.1453682	-7.3918204	-12.53577264	0.15951119	-2.03555843	0.77411651	12.10859049	-5.34603	-18.86907748	0.30376439	-7.99820997	-7.72565164	1.05926704	-4.13416439	-1.37473668	7.58189047	-17.04445976	3.58028703	4.75603872	-0.82630768	-0.0767844	-1.41309468	-2.61265569	2.13564809	0.02981358	0.121288852	0.014431874	0.00539389	0.003798804	0.010438474	0.038674405	0.06342978	0.01771258	0.01087748	0.005185331	0.117547293	0.0281951	0.028743578	0.012550327	0.099477567
13.61	12.99659509	-7.47702465	-12.17596432	0.15239212	-1.86863446	0.25001736	12.00674883	-5.2700793	-18.65822096	0.27554527	-6.95797743	-6.92784159	1.74551299	-3.94214089	-1.42764965	7.85592706	-17.97399743	3.75580926	4.55760888	-0.61656223	-0.08709847	-0.98167744	-3.11848141	2.18610443	0.029380297	0.102407486	0.019757118	0.006942458	0.003986206	0.010309474	0.036512922	0.062466135	0.015663252	0.018085088	0.005205202	0.097534138	0.025544171	0.030275272	0.013063203	0.088046494
13.62	12.97377365	-7.35874556	-11.83689557	0.15387581	-1.84589916	-0.22428381	11.97708464	-5.41043027	-18.05952343	0.25618909	-7.55116556	-7.95942505	2.33309861	-3.81023979	-1.47316605	8.12360764	-18.92968858	3.95106218	4.29668204	-0.43189949	-0.09669423	-0.53454879	-3.71536253	2.25211525	0.027047014	0.073684422	0.02641615	0.008237382	0.004167241	0.009681216	0.031641094	0.067556591	0.014594485	0.026784161	0.005306706	0.082234501	0.024582558	0.031765296	0.015614031	0.078666747
13.63	12.81802908	-7.39010029	-11.50671146	0.15242055	-1.66249148	-0.55481474	11.81925475	-5.41142732	-17.72054368	0.23388164	-7.25215305	-7.80133905	2.74928803	-3.71458818	-1.49937584	8.40531711	-19.88870335	4.15966996	3.92574026	-0.27747006	-0.09478393	-0.06531866	-4.38545224	2.3318936	0.023683317	0.042919991	0.034050069	0.008865408	0.00428877	0.008766112	0.025458073	0.077757966	0.014274979	0.035481053	0.005319365	0.072316153	0.024774326	0.032692544	0.020477537	0.070755692
13.64	12.98298545	-7.524897	-11.48110779	0.15405192	-1.69955746	-0.80976164	11.98004218	-5.28121882	-17.14361118	0.2065033	-6.60703298	-7.48644517	2.93999355	-3.63556979	-1.49857789	8.71810069	-20.82672795	4.37418805	3.40485931	-0.16340562	-0.07259722	0.42933696	-5.10792117	2.42262171	0.020351191	0.017028989	0.041771991	0.008698095	0.004311124	0.007841353	0.019611638	0.091685056	0.014356242	0.042500158	0.005190849	0.067057754	0.025253408	0.032747787	0.027591831	0.063076843
13.65	12.62267754	-7.37693031	-11.43820701	0.15365341	-1.6630682	-0.88355595	11.57866839	-5.40961028	-17.67233195	0.20849923	-7.01701322	-7.61271985	2.87558094	-3.5594701	-1.47012975	9.07216415	-21.71940954	4.58664032	2.72150529	-0.09796871	-0.02657525	0.94604359	-5.86060383	2.52048021	0.017972968	-1.64E-06	0.048160773	0.007822903	0.004201627	0.007082986	0.015452855	0.107231631	0.014539558	0.046637251	0.004990703	0.064873781	0.025225723	0.031844657	0.036366032	0.054837325
13.66	12.46255413	-7.41387626	-11.16842079	0.15506301	-1.63771422	-1.12884826	11.38490129	-5.38233607	-17.05682043	0.21300839	-7.14019771	-8.51938981	2.55804152	-3.4787906	-1.42040842	9.46854642	-22.54369915	4.78924582	1.9060359	-0.08373379	0.04030377	1.47228396	-6.62175168	2.62101132	0.01716193	-0.007565899	0.051620981	0.006463531	0.0039351	0.006506405	0.013607719	0.121569449	0.014712668	0.047707884	0.004851294	0.063888869	0.024281245	0.03010937	0.045594264	0.046119972
13.67	12.26715731	-7.31899564	-11.28948682	0.15367858	-1.57533553	-1.11671213	11.22685971	-5.46457331	-17.34545883	0.20767592	-6.08513277	-7.21918784	2.02267246	-3.39084138	-1.36077143	9.89852251	-23.27899374	4.97514451	1.0311365	-0.11703774	0.11938332	1.9865566	-7.37127116	2.71988482	0.018174378	-0.007647345	0.051077371	0.004910941	0.003510287	0.00602221	0.013825429	0.131714834	0.014970493	0.046681193	0.004882094	0.06238807	0.022466426	0.027802072	0.053649494	0.037629373
Squat 2
Angles (deg)													Torques (Nm)												EMGs
time	hip_flexion_r	hip_adduction_r	hip_rotation_r	knee_angle_r	ankle_angle_r	subtalar_angle_r	hip_flexion_l	hip_adduction_l	hip_rotation_l	knee_angle_l	ankle_angle_l	subtalar_angle_l	hip_flexion_r_moment	hip_adduction_r_moment	hip_rotation_r_moment	knee_angle_r_moment	ankle_angle_r_moment	subtalar_angle_r_moment	hip_flexion_l_moment	hip_adduction_l_moment	hip_rotation_l_moment	knee_angle_l_moment	ankle_angle_l_moment	subtalar_angle_l_moment	soleus_r	tibant_r	gasmed_r	vaslat_r	recfem_r	bicfem_r	semiten_r	glutmed_r	soleus_l	tibant_l	gasmed_l	vaslat_l	recfem_l	bicfem_l	semiten_l	glutmed_l
13.96	10.17902099	-6.65837468	-12.6844212	2.38073864	-3.11555015	-1.92015719	8.81272881	-6.43775593	-19.80733828	3.32577973	-7.1048665	-8.84418194	-0.19603626	-0.96816876	-1.16739373	7.77791971	-19.17132812	3.80512605	3.06431274	4.15183153	1.09119676	1.97804903	-12.36466632	4.21800208	0.032157703	0.133953104	0.003737143	-0.000243026	0.003415739	0.008484757	0.037787987	0.022423947	0.012258425	0.006567955	0.016349456	0.016979738	0.006795426	0.010125979	0.025472862	0.027057242
13.97	11.39788549	-7.53936712	-12.84817563	3.46527842	-2.73322313	-2.42781765	9.85061696	-5.73604261	-20.44910632	3.93314223	-6.25598313	-7.67553683	0.54845231	-1.84671846	-0.97525391	6.66921073	-19.6756329	3.97268995	3.28876846	3.08645838	1.06647661	1.67930222	-12.77894673	4.2526565	0.030342676	0.132465399	0.001814426	0.0015729	0.005353976	0.008728238	0.036536306	0.038614714	0.008636941	0.004968522	0.012206677	0.014346876	0.006454013	0.009671393	0.025725142	0.031134103
13.98	13.51226786	-7.70461499	-12.8516773	5.52803339	-1.82553628	-2.04312156	11.27365874	-6.06831917	-20.60162795	4.90676148	-6.7943127	-8.84011039	1.21194817	-2.54333589	-0.80746847	5.6209303	-20.24145738	4.14871642	3.50870306	1.76306746	1.03765666	1.30665368	-13.16596375	4.29585564	0.026802967	0.121565297	0.002555971	0.005731845	0.007468408	0.008879584	0.032928401	0.054244141	0.006317093	0.004701245	0.009076046	0.012448484	0.007216971	0.009149429	0.024903907	0.033904924
13.99	13.98067865	-7.7206167	-12.99114697	6.94109307	-1.30424276	-2.27492013	11.41823955	-6.35077852	-20.56237078	5.77028668	-6.61299944	-9.10177109	1.54085587	-2.98413862	-0.68281106	4.66722604	-20.82659204	4.33274586	3.70483279	0.27489808	1.00748041	0.84061474	-13.50092243	4.33977262	0.022021946	0.102367605	0.004934003	0.012336126	0.009354127	0.008890177	0.02709496	0.06589404	0.005542579	0.005858571	0.007098181	0.011712032	0.009364732	0.00868764	0.022868547	0.034870909
14	14.72086447	-7.92032866	-13.17314083	8.34862086	-0.99999966	-2.48327316	11.85380189	-6.50663742	-20.5979603	6.59029804	-6.45923655	-9.20016477	1.36814024	-3.16723647	-0.6099693	3.82344441	-21.38724198	4.52340217	3.85406451	-1.2691363	0.98056624	0.27763615	-13.76100189	4.37509917	0.016764464	0.077655287	0.007902278	0.020780225	0.010661984	0.008814252	0.020293385	0.071028774	0.006217114	0.008029078	0.006250322	0.012368816	0.012892918	0.008487305	0.019973415	0.034527732
14.01	17.68087845	-7.86593941	-11.54215147	10.16932852	-0.93359221	-4.40236325	14.21556305	-6.92965751	-21.1773802	7.96272688	-5.89495045	-9.67334426	0.62869948	-3.17329595	-0.58391731	3.08143139	-21.88325824	4.71782589	3.91835987	-2.7449988	0.95977498	-0.36961145	-13.92774077	4.39240976	0.01190949	0.051476487	0.010507598	0.029745708	0.011216464	0.008790823	0.014512093	0.069150019	0.008014279	0.010448896	0.006286889	0.014477422	0.017447951	0.008741492	0.016920165	0.034108653
14.02	18.17783859	-8.28448457	-11.75516642	11.84040804	-0.62734669	-4.5429292	14.49762824	-6.97864482	-21.02994568	8.92528922	-5.69001992	-9.6122158	-0.63954296	-3.16062425	-0.58677278	2.41084599	-22.28214396	4.91108256	3.84318728	-4.01855034	0.94280295	-1.07510069	-13.98942825	4.38380509	0.008260094	0.028086174	0.012024741	0.037491728	0.011054802	0.009007252	0.011904508	0.062126655	0.010544925	0.012285019	0.006762471	0.017871108	0.022309774	0.009525416	0.014485067	0.034828091
14.03	18.81403251	-8.54412099	-11.85124579	13.44515276	0.24697984	-4.75557309	15.01229246	-7.19834798	-20.92961102	10.20625565	-5.30855352	-9.67931253	-2.30033417	-3.31055767	-0.59443413	1.76536748	-22.56148622	5.09654075	3.56808776	-4.96913506	0.92069919	-1.80681317	-13.94276318	4.34420575	0.006379472	0.010644502	0.012142067	0.04242768	0.010367225	0.009652259	0.014143663	0.053438446	0.013477281	0.012954952	0.007175664	0.022073545	0.026506222	0.010740939	0.013245586	0.037151263
14.04	21.35295419	-8.98512858	-11.46606366	15.10744305	0.52837669	-5.93927124	17.56242002	-7.19321619	-20.44566683	11.85690279	-4.73490182	-10.4832581	-4.14831382	-3.75258303	-0.585668	1.09394053	-22.7101263	5.26677828	3.04227078	-5.52343406	0.8785816	-2.5369005	-13.79307536	4.27198788	0.006508613	0.000422806	0.01109282	0.043724259	0.009393938	0.010865814	0.02178112	0.046814785	0.016546799	0.012325523	0.007187652	0.026288586	0.029087013	0.012149893	0.013392194	0.040543805
14.05	22.30174479	-9.15114336	-11.85852867	16.29094991	0.97114769	-6.07400374	18.69917791	-7.62246282	-21.32107495	13.30840973	-2.86467596	-9.74584374	-5.94461948	-4.51314438	-0.54921359	0.35036546	-22.72783133	5.41465237	2.24142496	-5.66817808	0.79853215	-3.24954709	-13.55355402	4.16933317	0.008577373	-0.003181965	0.009543178	0.041605574	0.008353439	0.012679125	0.033782388	0.044978616	0.019512882	0.010682254	0.006790278	0.029552371	0.029450022	0.013461425	0.01468879	0.043846698
14.06	22.76645994	-9.36595168	-11.87420279	17.5606466	1.4143445	-6.20626469	19.15722025	-7.86790724	-21.40366707	14.63139663	-2.4180282	-9.93326086	-7.45040233	-5.52066304	-0.48496767	-0.5004434	-22.62345105	5.53387726	1.17276453	-5.43382836	0.66577716	-3.93994974	-13.24447642	4.04238995	0.012278913	-0.002030541	0.0082437	0.037184314	0.007415709	0.014938706	0.047547984	0.048980353	0.022151038	0.008534728	0.006310387	0.031023558	0.027557847	0.014402305	0.016580956	0.046025185
14.07	25.2210029	-9.58239802	-10.42728154	19.41977343	1.86973407	-8.36619956	21.64731661	-7.88848881	-19.86757639	16.63956444	-3.02302965	-11.43626669	-8.4653075	-6.65170289	-0.39987226	-1.47842772	-22.4119709	5.6191012	-0.12674285	-4.87013036	0.47584879	-4.61012419	-12.89177114	3.90094664	0.017176155	0.001580681	0.007674336	0.031946481	0.006683391	0.017261052	0.05966408	0.058143455	0.024311884	0.006405449	0.00626588	0.030296688	0.023961542	0.014757981	0.01838528	0.046717661
14.08	25.53819835	-9.59731018	-10.48625044	20.28891404	2.22759368	-7.9419957	22.20793909	-8.44416559	-20.55377849	18.02834266	-1.79520718	-11.81020251	-8.873642	-7.78569945	-0.30349381	-2.58557161	-22.11139098	5.6659084	-1.59289709	-4.04610711	0.23768359	-5.26956102	-12.52381202	3.75710589	0.022810584	0.005588301	0.007878875	0.027139346	0.006166533	0.019097618	0.067244446	0.070421523	0.02601201	0.004697024	0.007161183	0.027622698	0.019614385	0.01442217	0.01949119	0.046221769
14.09	26.07444614	-9.53465303	-10.25283613	21.35673138	2.98983154	-7.93070658	23.01141959	-8.88334912	-20.10238003	19.80852539	-1.07943715	-11.33293134	-8.67177141	-8.83064775	-0.20704327	-3.80660022	-21.74046809	5.67137932	-3.1332529	-3.05874177	-0.02862029	-5.93913194	-12.16753477	3.62361077	0.028766443	0.008508179	0.008532848	0.023355963	0.005778623	0.019917308	0.069200054	0.083003848	0.027448766	0.003649234	0.009291825	0.023911604	0.015552613	0.013451891	0.019537211	0.04510803
14.1	28.43233515	-9.02010444	-10.51274584	22.68490057	3.52419584	-8.57135958	26.24142351	-10.02808642	-19.15516651	22.38796954	0.17730184	-11.1860487	-7.96576809	-9.72591333	-0.12192649	-5.11129393	-21.31797287	5.63468504	-4.62913364	-2.02652948	-0.29636067	-6.65280679	-11.84556482	3.51226256	0.034660025	0.009504263	0.009163969	0.020533331	0.005378784	0.01943197	0.066643963	0.093056908	0.028862355	0.003347479	0.012617826	0.020439543	0.012571982	0.012074426	0.018517377	0.043803421
14.11	29.69190294	-8.24751882	-9.64658102	23.86846551	3.70210078	-9.55735006	27.59532434	-11.14733199	-19.10039519	24.19068028	0.05405719	-12.54200284	-6.92274212	-10.41155866	-0.06025965	-6.46403594	-20.86259672	5.55819873	-5.99008126	-1.11911029	-0.52936356	-7.44638616	-11.5750289	3.43076496	0.040110043	0.008321379	0.009397958	0.018362596	0.00485219	0.017776317	0.062167084	0.098609655	0.030339629	0.003756062	0.01676425	0.018377408	0.010997809	0.010610719	0.01676777	0.042347585
14.12	32.00480333	-7.34335944	-9.00008372	25.28935249	3.96019907	-10.67281961	30.33510175	-12.63714448	-19.02228586	26.58504421	1.23620783	-12.4123504	-5.72750404	-10.82845981	-0.03284671	-7.83311821	-20.3931514	5.44772453	-7.12344361	-0.49371362	-0.69337345	-8.3556193	-11.3660406	3.38286191	0.044731335	0.005213702	0.009105639	0.016792655	0.004186537	0.015516052	0.058373161	0.099557793	0.031777847	0.004763748	0.02115025	0.018394656	0.010631997	0.009348095	0.014863479	0.040460325
14.13	32.39461645	-7.61740409	-8.81793475	26.30995827	5.18549919	-10.58626613	31.05352597	-12.74965566	-18.68730976	28.17132791	1.91092431	-12.57151879	-4.55254016	-10.92667483	-0.04857647	-9.19518072	-19.92851964	5.31250171	-7.9453358	-0.26479105	-0.76366018	-9.40745369	-11.22182459	3.36842229	0.048097415	0.000946216	0.008387365	0.016212453	0.00350055	0.013425986	0.056578036	0.098149367	0.033084262	0.006219154	0.025145007	0.020479996	0.010900714	0.008433091	0.013491888	0.037920629
14.14	33.00004259	-7.52635405	-8.80209288	27.43623369	5.97400697	-10.54157834	31.87655728	-13.34715644	-18.76823471	29.77918043	2.74928132	-12.83084768	-3.55302504	-10.68530106	-0.11318606	-10.53206936	-19.48757989	5.16476486	-8.38967036	-0.46664713	-0.73249878	-10.61236833	-11.13981468	3.38438784	0.049671217	-0.003144762	0.007458643	0.01718185	0.003000258	0.012178678	0.056415757	0.098092346	0.034342784	0.00793246	0.028133995	0.023969107	0.011133235	0.007839308	0.013317473	0.035012162
14.15	35.21281916	-6.75128672	-8.6892074	28.84361831	6.4505892	-10.66944039	34.68316012	-14.69473486	-18.02065867	32.00672622	4.06699569	-13.14631249	-2.86743647	-10.13885832	-0.22479741	-11.82569028	-19.08892101	5.01859705	-8.42239999	-1.02349871	-0.61507894	-11.95949054	-11.11344553	3.42588044	0.048900002	-0.005159322	0.006533836	0.019966188	0.002888606	0.012102429	0.056350129	0.102469701	0.0356459	0.009645995	0.029561054	0.027783854	0.01085778	0.007423477	0.014815097	0.032748959
14.16	35.8489072	-6.99163469	-8.69728362	30.18585041	6.79734152	-10.91605456	35.45134242	-14.94356038	-17.92330994	33.59059964	4.85666766	-13.29966861	-2.59716702	-9.38318544	-0.36876564	-13.05777972	-18.74974452	4.88815953	-8.11054842	-1.78852714	-0.44004412	-13.40356801	-11.13471979	3.4860202	0.045555167	-0.002891681	0.005750272	0.024246435	0.003282182	0.013072879	0.054645907	0.111874316	0.03678646	0.011019043	0.029051368	0.030833628	0.009973028	0.007060748	0.018074399	0.032673667
14.17	39.42441823	-6.87720542	-7.92357635	32.51452282	7.59126501	-12.63573226	38.98993069	-15.2021493	-16.79067824	35.45814474	5.690832	-13.88999359	-2.78817999	-8.57361732	-0.51294744	-14.21140443	-18.48411591	4.78531939	-7.59383033	-2.54780846	-0.25179806	-14.87379736	-11.19621194	3.55810752	0.040126194	0.005560244	0.005148522	0.029193867	0.004170826	0.014574537	0.050345665	0.124191972	0.03717112	0.011656588	0.026550354	0.032422838	0.008719369	0.006813175	0.022657555	0.036191423
14.18	41.38967694	-6.12840332	-8.19980998	33.96059132	8.89518863	-12.01889109	41.35674775	-16.66519411	-16.48446455	37.57184464	6.80829938	-13.67375492	-3.42284167	-7.91030963	-0.60952266	-15.2728472	-18.30165863	4.71789742	-7.07949557	-3.07590188	-0.10161917	-16.2828685	-11.29289654	3.63647681	0.033868415	0.020920224	0.004695695	0.033853379	0.005429758	0.015917899	0.043723582	0.136211448	0.03605435	0.011186127	0.022394484	0.032489916	0.007518337	0.007036407	0.027610228	0.043697228
14.19	42.31647845	-6.80512668	-8.4990605	35.85606025	9.07009072	-12.05770644	42.21534479	-16.46626756	-15.98425925	39.08100519	7.68308607	-14.10384138	-4.41793975	-7.58503076	-0.60764392	-16.23504732	-18.20744852	4.68914479	-6.80378481	-3.18664065	-0.03961587	-17.5441993	-11.42328934	3.71755912	0.028280045	0.041897487	0.004322834	0.037564168	0.00687137	0.016532258	0.035989665	0.145798062	0.032968626	0.009390168	0.017276328	0.031534089	0.006778899	0.008338761	0.031671861	0.05397136
14.2	45.7286227	-7.48950343	-8.89011761	38.518796	9.74765974	-12.48455789	45.63952268	-16.1523319	-14.53547006	40.95646072	7.98902651	-15.09715023	-5.63802951	-7.69068098	-0.4742983	-17.09647545	-18.20260886	4.69812576	-6.96812393	-2.78867883	-0.10311724	-18.59670755	-11.58966887	3.80056533	0.024389523	0.064846409	0.003958459	0.040154491	0.008309252	0.016229242	0.028689082	0.153037264	0.02809259	0.006355187	0.012071476	0.030300631	0.006739484	0.01137659	0.033660264	0.064255202
14.21	47.99552492	-8.70346905	-9.78632154	40.42990581	10.98342044	-12.02469608	48.60833421	-15.27846458	-12.69467161	42.84844788	8.201313	-15.13680275	-6.93021401	-8.14186232	-0.21764231	-17.85666962	-18.28493373	4.74107695	-7.68924236	-1.94913926	-0.29519363	-19.42651328	-11.79721314	3.88660041	0.022331492	0.084340074	0.003549147	0.041904929	0.009599084	0.015334001	0.023285696	0.159527332	0.022280674	0.00257988	0.007574337	0.029499982	0.007401641	0.016539323	0.032912644	0.071137457
14.22	48.88002878	-8.1925116	-9.39104401	41.80932641	11.92612348	-12.31825191	49.42542364	-16.14439121	-12.64747745	44.4908383	9.49254779	-15.96174056	-8.16997705	-8.68777063	0.10290013	-18.51402476	-18.44958042	4.81304427	-8.96094198	-0.8782016	-0.5772435	-20.07305875	-12.05243707	3.97775118	0.021397166	0.094790681	0.003075825	0.043384531	0.01063604	0.014619297	0.020909406	0.166380861	0.016759699	-0.000961168	0.00429641	0.029671518	0.008576852	0.023644943	0.029587998	0.071973769
14.23	51.99544284	-8.46102012	-10.01120228	43.48349018	12.51593184	-11.65735252	52.85253904	-16.34247294	-11.61400034	45.92702617	9.97229813	-16.23451993	-9.31808087	-9.05698385	0.40312441	-19.06265997	-18.69021966	4.90764583	-10.66211483	0.1738556	-0.88472429	-20.61342251	-12.36239072	4.07694694	0.020512616	0.092728634	0.002569185	0.045275935	0.011336687	0.015038067	0.022048008	0.172554289	0.012744685	-0.002835709	0.002418766	0.031149488	0.010013642	0.031793947	0.024620558	0.066108798
14.24	53.18131142	-7.90832346	-9.39506827	45.27416131	13.94422942	-12.01981911	53.90449171	-16.91234616	-10.76309977	47.62648101	10.73761725	-16.89675964	-10.38663766	-9.04964109	0.59822017	-19.50154733	-18.99961326	5.01788079	-12.60874127	1.01747715	-1.15188773	-21.13278416	-12.73469921	4.18794712	0.018879239	0.0785609	0.002106275	0.048239341	0.0116619	0.017323062	0.02623801	0.174834865	0.011138919	-0.001332911	0.001861443	0.034086792	0.011523341	0.03947029	0.019324972	0.05517532
14.25	56.01868986	-7.87313305	-9.52767723	47.19524831	14.07137782	-12.20490471	57.21721911	-17.75112925	-10.49857019	50.23276079	11.62142442	-15.853029	-11.41479397	-8.58910714	0.62975209	-19.83849925	-19.37039383	5.13626812	-14.61029462	1.56672427	-1.33400202	-21.69987405	-13.17706474	4.31476364	0.016375188	0.05647904	0.001780478	0.05274381	0.011706819	0.021630157	0.032025603	0.169662701	0.012358676	0.005156276	0.002390877	0.038496895	0.013028075	0.044924917	0.014951132	0.042416487
14.26	58.18002775	-7.54411773	-9.14635494	48.98016112	14.6839399	-12.73955781	59.53998484	-18.33278339	-9.90910389	52.04058954	12.60624473	-16.30403698	-12.44792818	-7.70522507	0.47650119	-20.08954276	-19.79548992	5.25555175	-16.51667967	1.8379402	-1.42093515	-22.35645833	-13.69600387	4.46061109	0.013485379	0.032535197	0.001656837	0.058856895	0.011794344	0.027382252	0.037352882	0.155772408	0.016227123	0.017600121	0.003695696	0.044259164	0.014501649	0.046815897	0.012417465	0.031467021
14.27	60.80134036	-7.77988178	-9.25327991	50.89956035	15.29375181	-13.27529242	62.17949965	-18.08499004	-8.71249424	53.23245326	13.41448852	-16.86255346	-13.51830095	-6.47805095	0.1463683	-20.27750965	-20.2679533	5.36993089	-18.26966312	1.89289108	-1.42445162	-23.11449866	-14.29561822	4.62595649	0.010902397	0.012265734	0.001737007	0.066137371	0.012486387	0.033391343	0.040266414	0.135746938	0.021907025	0.035788678	0.005410091	0.051106831	0.01585754	0.044924249	0.012234553	0.025130136
[truncated: 5,845 more rows]
[truncated: 89 more columns]
