# Supplementary material for: Calibrated muscle models improve tracking simulations without enhancing gait predictions
Source: PLoS One. 2025 Jul 1;20(7):e0327172. doi: 10.1371/journal.pone.0327172 (PMC12212882; doi:10.1371/journal.pone.0327172)
Supplement: S1 Table — (XLSX) [file pone.0327172.s003.xlsx]

## Sheet: Table S1
Type of approach	Ref.	Aim(s) of the study	Personalised parameters	Subjects	Calibrated muscles information	Experimental activities	Evaluation
Anthropometric	Manal and Buchanan [1]	To present a numerical method for estimating tendon slack length using subject-specific muscle parameters and musculotendon lengths.	Tendon slack length	1 healthy	1 muscle (brachioradialis)	/	The estimated values of tendon slack length at three different joint postures were compared to the gold standard tendon slack length value generated with the software for interactive musculoskeletal modeling (SIMM [22]).
	Winby et al. [2]	To compare 7 different scaling techniques.	Optimal fiber length, tendon slack length	10 healthy	13 knee muscles	/	/
	Modenese et al. [3]	To develop an anthropometric algorithm so that musculotendon parameters can be i) optimized for a complete 3D lower limb model, and ii) estimated ex novo for a subject specific musculoskeletal model generated based on medical images.	Optimal fiber length, tendon slack length	2 healthy	(i) 46 leg muscles; (ii) 19 hip muscles	/	For the MRI-based model, the parameters obtained by optimization were compared against the cadaveric measurements.
Functional (max.)	Hatze [4]	To develop a method to calibrate the parameters of one muscle.	Maximum isometric force, optimal fiber length, spreads of length-tension curves,relative maximum isometric extension	3 healthy	3 triceps muscles	Maximal isometric, concentric and eccentric dynamometry tests over a large range of angular positions and velocities of the elbow.	/
	Garner and Pandy [5]	To develop and apply a general method for estimating personalised musculotendon parameters in vivo.	Maximum isometric force, optimal fiber length, tendon slack length	3 healthy	42 arm muscles	Maximal isometric dynamometry tests over the full range of motions of the shoulder, elbow and wrist.	The optimal length, muscle volume and physiological cross-sectional area values were compared to anatomical studies.
	Van campen et al. [6]	To develop a new method for functional scaling of optimal fiber lengths and tendon slack lengths of the knee actuators.	Optimal fiber length, tendon slack length	1 "virtual"	13 knee muscles	Synthetic maximal isometric dynamometry tests at 5 equidistant angles of the knee, using an OpenSim model.	/
	Wu et al. [7]	To benchmark model predictions of shoulder muscle and glenohumeral joint loading using generic, scaled-generic musculotendon parameters with those using gold-standard subject-specific musculotendon parameters.	Maximum isometric force, optimal fiber length, tendon slack length, v_max	6 healthy	26 shoulder muscles	6 maximal isometric and 4 maximal isokinetic dynamometry tests of the abduction, flexion and external rotation of the shoulder.	/
	Heinen et al. [8]	To develop a method to estimate subject-specific parameters using isometric and isokinetic measurements.	Maximum isometric force, optimal fiber length, tendon slack length	1 healthy	25 leg muscles	Maximal isometric dynamometry tests at 7 evenly spaced angles of the ankle, knee and hip. 6 (ankle and hip) and 8 (knee) maximal isokinetic dynamometry tests at different speeds, for both concentric and eccentric contractions.	The experimental isometric and isokinetic torques were compared to the estimated ones in tracking simulations.
Functional (max. and sub.)	Lloyd et al. [9]	(i) To determine if an EMG-driven model could predict joint moments across a wide range of tasks (only knee), (ii) to examine the ability of the model to predict knee joint moments across weeks using same muscle calibration, (iii) to test if making the model less physiologically correct affected model predictions.	Maximum isometric force, tendon slack length, nonlinear shape factor in EMG-to-activation relationship*	6 healthy	13 knee muscles	Passive isokinetic dynamometry tests of the knee, straight run, sidestep to 30º from the direction of travel, maximal isokinetic concentric dynamometry tests of the knee flexion/extension at 120º/s, crossover cut to 30º from the direction of travel.	The experimental knee torques were compared to the estimated ones in tracking simulations.
Functional (sub.)	Sartori et al. [10]	(i) To verify if one single-DOF EMG-driven calibration could provide the same unique musculotendon force solution as multiple single-DOF EMG-driven calibrations, (ii) to develop 4-DOFs muscle-calibration model, (iii) to compare 4- and single-DOFs calibration methods.	Maximum isometric force, optimal fiber length, tendon slack length, nonlinear shape factor in EMG-to-activation relationship*, recursive coefficients in activation dynamics*	1 healthy	32 leg muscles	Gait, running, sidestepping and crossover cutting maneuvers.	The experimental joint torques in 4 degrees of freedom were compared to the estimated ones in tracking simulations.
	Pizzolato et al. [11]	To develop and release the Calibrated EMG-informed NMS Modelling Toolbox (CEINMS), an OpenSim plug-in which enables investigators to implement EMG-informed algorithms.	Maximum isometric force, optimal fiber length, tendon slack length, nonlinear shape factor in EMG-to-activation relationship*, recursive coefficients in activation dynamics*	5 healthy	32 leg muscles	Gait	The experimental joint torques in 3 degrees of freedom were compared to the estimated ones in tracking simulations.
	Falisse et al. [12]	(i) To estimate subject-specific musculotendon parameters of the knee actuators based on an EMG-driven model, (ii) to identify the most valuable set of motions to estimate the musulotendon parameters.	Optimal fiber length, tendon slack length	8 healthy	12 knee muscles	Gait, squat, stair descent, stair ascent, sit-to-stand-to-sit, and squat jump.	The experimental knee torques were compared to the estimated ones in tracking simulations.
	Meyer et al. [13]	To develop a novel EMG-driven modeling method that calibrates not only standard activation dynamics and musculotendon model parameter values but also non-standard geometric musculoskeletal model parameter values related to musculotendon lengths and moment arms to patient walking data.	Electromechanical delays, activation time constants, activation non-linearity constants, EMG scaling factors, optimal fiber length, tendon slack length	1 post-stroke	35 leg muscles	Gait at five different speeds (0.4, 0.5, 0.6, 0.7, and 0.8 m/s).	The experimental joint torques in 5 degrees of freedom were compared to the estimated ones in tracking simulations.
	Hoang et al. [14]	(i) To determine if EMG-informed modelling is a viable method to estimate hip joint contact forces compared to static optimisation; and (ii) to identify the effects of three different parameter calibrations on the prediction of hip joint contact forces.	Maximum isometric force, optimal fiber length, tendon slack length, nonlinear shape factor in EMG-to-activation relationship*, recursive coefficients in activation dynamics*	23 healthy	32 leg muscles	Gait	The experimental joint torques in 5 degrees of freedom were compared to the estimated ones in tracking simulations.
	Veerkamp et al. [15]	To evaluate the effects of different steps of personalization in estimating musculotendon forces in both typically developing children and children with cerebral palsy	Maximum isometric force, optimal fiber length, tendon slack length, nonlinear shape factor in EMG-to-activation relationship*, recursive coefficients in activation dynamics*	9 typically developing children and 9 children with cerebral palsy	36 leg muscles	Gait at four speeds	The experimental joint torques in 4 degrees of freedom were compared to the estimated ones in tracking simulations.
	Falisse et al. [16]	To evaluate the ability of their predictive simulation platform to differentiate the effects of musculoskeletal and motor control impairments on the impaired walking pattern (i.e., crouch gait) of a specific child with cerebral palsy.	Optimal fiber length, tendon slack length	1 child with cerebral palsy	43 leg muscles	Gait, six passive stretches (instrumented passive spasticity assessment measurements) of the right hamstrings, rectus femoris, and gastrocnemii at slow and fast velocities.	The experimental kinematics, joint torques, muscle activity and stride lengths were compared to the predicted quantities in gait predictive simulations.
	Davico et al. [17]	(i) To determine the impact of increased neuromusculoskeletal model subject-specificity on tracking of experimental joint moments and muscle excitations for two identical twin brothers (one typically developed and one with cerebral palsy), and (ii) compare lower limb muscle force and knee joint contact force estimates between a neuromusculoskeletal model with muscle excitation patterns estimated …	Maximum isometric force, optimal fiber length, tendon slack length, nonlinear shape factor in EMG-to-activation relationship*, recursive coefficients in activation dynamics*	2 twin brothers: 1 typically developing child and 1 child with cerebral palsy	34 leg muscles	Gait and heel raising	The experimental knee torques were compared to the estimated ones in tracking simulations.
	Arones et al. [18]	To evaluate the influence of musculoskeletal model personalisation on metabolic cost estimates of walking post-stroke.	Optimal fiber length, tendon slack length, EMG scale factors, activation and de-activation time constants, electromechanical delay, nonlinear shape factor in EMG-to-activation relationship	2 post-stroke	(i) 34 leg muscles; 33 leg muscles	Gait at different speeds ranging from slower than self-selected to a maximum comfortable speed.	/
	Ao et al. [19]	To estimate missing EMG signals via synergy extrapolation while simultaneously calibrating musculotendon parameters in an EMG-driven model.	Optimal fiber length, tendon slack length, EMG scale factors, activation time constants, electromechanical delay, activation nonlinearity constant			Gait at different speeds ranging from slower than self-selected to a maximum comfortable speed.	The experimental joint torques in 4 degrees of freedom were compared to the estimated ones in tracking simulations.
	Davico et al. [20]	(i) To develop six different neuromusculoskeletal models and determine which model was physiologically more plausible (i.e., better represented the underlying anatomical and physiological characteristics of each individual’s musculoskeletal system); and (ii) to quantify the individual effect of personalized MT parameters, neural solution, and musculoskeletal anatomy on the outcome variables.	Maximum isometric force, optimal fiber length, tendon slack length, nonlinear shape factor in EMG-to-activation relationship*, recursive coefficients in activation dynamics*	3 typically developing children and 3 children with cerebral palsy	34 leg muscles	Gait	The experimental ankle and knee torques were compared to the estimated ones in tracking simulations.
	Akhundov et al. [21]	(i) To compare generic and subject-specific musculoskeletal models and, (ii) to assess effects of personalized body segment mass, inertia, joint centre, and maximum isometric muscle force on kinematics, kinetics, and musclotendon dynamics.	Maximum isometric force, optimal fiber length, tendon slack length, optimal pennation angle, activation and de-activation time constants	9 healthy	34 leg muscles	15 meter sprints, treadmill runnning, countermovement jumps with arm-swing, unanticipated sidestep cut trials with an approach running speed of 4.5–5.5 m/s.	The experimental joint torques in 6 degrees of freedom were compared to the estimated ones in tracking simulations.
*These parameters were calibrated globally for all muscles in the model. Therefore, I did not include them in Table 1 in the paper.
References
[1] Manal K, Buchanan TS. Subject-specific estimates of tendon slack length: a numerical method. Journal of Applied Biomechanics. 2004;20(2):195–203.
[2] Winby C, Lloyd D, Kirk T. Evaluation of different analytical methods for subject-specific scaling of musculotendon parameters. Journal of biomechanics. 2008;41(8):1682–1688.
[3] Modenese L, Ceseracciu E, Reggiani M, Lloyd DG. Estimation of musculotendon parameters for scaled and subject specific musculoskeletal models using an optimization technique. Journal of biomechanics. 2016;49(2):141–148.
[4] Hatze H. Estimation of myodynamic parameter values from observations on isometrically contracting muscle groups. European journal of applied physiology and occupational physiology. 1981;46:325–338.
[5] Garner BA, Pandy MG. Estimation of musculotendon properties in the human upper limb. Annals of biomedical engineering. 2003;31:207–220.
[6] Van Campen A, Pipeleers G, De Groote F, Jonkers I, De Schutter J. A new method for estimating subject-specific muscle–tendon parameters of the knee joint actuators: a simulation study. International journal for numerical methods in biomedical engineering. 2014;30(10):969–987.
[7] Wu W, Lee PV, Bryant AL, Galea M, Ackland DC. Subject-specific musculoskeletal modeling in the evaluation of shoulder muscle and joint function. Journal of biomechanics. 2016;49(15):3626–3634.
[8] Heinen F, Sørensen SN, King M, Lewis M, Lund ME, Rasmussen J, et al. Muscle-tendon unit parameter estimation of a Hill-type musculoskeletal model based on experimentally obtained subject-specific torque profiles. Journal of biomechanical engineering. 2019;141(6):061005.
[9] Lloyd DG, Besier TF. An EMG-driven musculoskeletal model to estimate muscle forces and knee joint moments in vivo. Journal of biomechanics. 2003;36(6):765–776.
[10] Sartori M, Reggiani M, Farina D, Lloyd DG. EMG-driven forward-dynamic estimation of muscle force and joint moment about multiple degrees of freedom in the human lower extremity. PloS one. 2012;7(12):e52618.
[11] Pizzolato C, Lloyd DG, Sartori M, Ceseracciu E, Besier TF, Fregly BJ, et al. CEINMS: A toolbox to investigate the influence of different neural control solutions on the prediction of muscle excitation and joint moments during dynamic motor tasks. Journal of biomechanics. 2015;48(14):3929–3936.
[12] Falisse A, Van Rossom S, Jonkers I, De Groote F. EMG-driven optimal estimation of subject-specific Hill model muscle–tendon parameters of the knee joint actuators. IEEE Transactions on Biomedical Engineering. 2016;64(9):2253–2262.
[13] Meyer AJ, Patten C, Fregly BJ. Lower extremity EMG-driven modeling of walking with automated adjustment of musculoskeletal geometry. PloS one. 2017;12(7):e0179698.
[14] Hoang HX, Pizzolato C, Diamond LE, Lloyd DG. Subject-specific calibration of neuromuscular parameters enables neuromusculoskeletal models to estimate physiologically plausible hip joint contact forces in healthy adults. Journal of biomechanics. 2018;80:111–120.
[15] Veerkamp K, Schallig W, Harlaar J, Pizzolato C, Carty CP, Lloyd DG, et al. The effects of electromyography-assisted modelling in estimating musculotendon forces during gait in children with cerebral palsy. Journal of biomechanics. 2019;92:45–53.
[16] Falisse A, Pitto L, Kainz H, Hoang H, Wesseling M, Van Rossom S, et al. Physics-based simulations to predict the differential effects of motor control and musculoskeletal deficits on gait dysfunction in cerebral palsy: a retrospective case study. Frontiers in human neuroscience. 2020;14:40.
[17] Davico G, Pizzolato C, Lloyd DG, Obst SJ, Walsh HP, Carty CP. Increasing level of neuromusculoskeletal model personalisation to investigate joint contact forces in cerebral palsy: A twin case study. Clinical Biomechanics. 2020;72:141–149.
[18] Arones MM, Shourijeh MS, Patten C, Fregly BJ. Musculoskeletal model personalization affects metabolic cost estimates for walking. Frontiers in bioengineering and biotechnology. 2020;8:588925.
[19] Ao D, Vega MM, Shourijeh MS, Patten C, Fregly BJ. EMG-driven musculoskeletal model calibration with estimation of unmeasured muscle excitations via synergy extrapolation. Frontiers in bioengineering and biotechnology. 2022;10:962959.
[20] Davico G, Lloyd DG, Carty CP, Killen BA, Devaprakash D, Pizzolato C. Multi-level personalization of neuromusculoskeletal models to estimate physiologically plausible knee joint contact forces in children. Biomechanics and modeling in mechanobiology. 2022;21(6):1873–1886.
[21] Akhundov R, Saxby DJ, Diamond LE, Edwards S, Clausen P, Dooley K, et al. Is subject-specific musculoskeletal modelling worth the extra effort or is generic modelling worth the shortcut? PloS one. 2022;17(1):e0262936.
[22] Delp SL, Loan JP. A graphics-based software system to develop and analyze models of musculoskeletal structures. Computers in biology and medicine. 1995;25(1):21–34.
