# Supplementary material for: Calibrated muscle models improve tracking simulations without enhancing gait predictions
Source: PLoS One. 2025 Jul 1;20(7):e0327172. doi: 10.1371/journal.pone.0327172 (PMC12212882; doi:10.1371/journal.pone.0327172)
Supplement: S2 Table — (XLSX) [file pone.0327172.s004.xlsx]

## Sheet: Table S2
				SUBJECT 1					SUBJECT 2					SUBJECT 3
				NSM	FCM-baseline	FCM-bounds	FCM-gait	FCM-sagittal	NSM	FCM-baseline	FCM-bounds	FCM-gait	FCM-sagittal	NSM	FCM-baseline	FCM-bounds	FCM-gait	FCM-sagittal
	Right leg	bflh	Optimal fiber length (m)	0.0831455	0.0850081	0.153397	0.0856319	0.0877605	0.0888654	0.125162	0.175071	0.131877	0.131377	0.108208	0.119179	0.14158	0.119435	0.121558
			Tendon slack length (m)	0.361414	0.397671	0.332198	0.396619	0.398104	0.421083	0.417371	0.366292	0.399213	0.39704	0.314131	0.322635	0.340582	0.323595	0.300889
		bfsh	Optimal fiber length (m)	0.117752	0.0786231	0.0562855	0.0791509	0.0802182	0.112794	0.133525	0.172096	0.129565	0.125629	0.115019	0.0913145	0.0547807	0.0823489	0.0925622
			Tendon slack length (m)	0.103393	0.102192	0.139227	0.102075	0.100367	0.14436	0.0529097	0.0743923	0.0599968	0.0719234	0.0992994	0.0789737	0.13775	0.0916178	0.0796351
		gaslat	Optimal fiber length (m)	0.0690639	0.0656728	0.0387567	0.0655112	0.0654186	0.0774662	0.0396706	0.0521603	0.0390201	0.0665066	0.0689145	0.037869	0.0361738	0.0374705	0.0382111
			Tendon slack length (m)	0.368567	0.347138	0.385456	0.346943	0.348506	0.387428	0.409268	0.387193	0.41055	0.369756	0.390207	0.410002	0.40933	0.424461	0.408311
		gasmed	Optimal fiber length (m)	0.0589066	0.0655898	0.042964	0.0654428	0.0653503	0.0680478	0.0396159	0.0578039	0.0387484	0.0675737	0.0568424	0.0371209	0.0399499	0.0364789	0.037539
			Tendon slack length (m)	0.38178	0.377966	0.406256	0.379384	0.376718	0.397642	0.435605	0.420912	0.437082	0.41913	0.404655	0.422488	0.417903	0.419497	0.434086
		glmed1	Optimal fiber length (m)	0.0742239	0.0736426	0.0891777	0.0739489	0.0659454	0.0701809	0.102756	0.110228	0.103056	0.0924454	0.0846315	0.10211	0.126163	0.102587	0.0797124
			Tendon slack length (m)	0.0315915	0.0570307	0.0545583	0.056987	0.0580707	0.0572169	0.0801961	0.0788074	0.0801409	0.0755364	0.071432	0.0561078	0.0390381	0.0562962	0.0710588
		glmed2	Optimal fiber length (m)	0.0689994	0.0754067	0.0935496	0.07545	0.0700384	0.0682462	0.100201	0.10859	0.100543	0.0934065	0.0855985	0.109723	0.131818	0.110241	0.0895556
			Tendon slack length (m)	0.0482328	0.0661939	0.0724917	0.067106	0.0767272	0.0671659	0.0924595	0.0906921	0.0923883	0.0910537	0.0819415	0.124298	0.119381	0.124225	0.0788209
		glmed3	Optimal fiber length (m)	0.0672684	0.0767405	0.102996	0.0754138	0.0732332	0.0674779	0.0928515	0.106147	0.0928586	0.0914148	0.0839491	0.0948792	0.109486	0.0949314	0.0929999
			Tendon slack length (m)	0.0421484	0.0506879	0.0638481	0.0511658	0.0634199	0.0460484	0.0376721	0.0659067	0.0363566	0.0456688	0.0542795	0.0407028	0.0226543	0.0458346	0.0444857
		glmin1	Optimal fiber length (m)	0.0666273	0.0409753	0.089413	0.0398555	0.0492452	0.0673013	0.0923507	0.0612441	0.0922035	0.0653639	0.0779739	0.0693004	0.0843355	0.0658821	0.0673107
			Tendon slack length (m)	0.00872418	0.0256148	0.0108367	0.0257346	0.00451903	0.0184677	0.0262649	0.0290726	0.0262789	0.00523848	0.0216284	0.00561526	0.00672273	0.0052827	0.00574919
		glmin2	Optimal fiber length (m)	0.053761	0.0606657	0.0749235	0.0605264	0.0543203	0.0553329	0.0789053	0.0867904	0.0789343	0.0777214	0.0646609	0.073698	0.0799533	0.0732281	0.0689432
			Tendon slack length (m)	0.0201365	0.023646	0.0190493	0.0252512	0.00856579	0.0287151	0.0416335	0.0407296	0.0418241	0.0123709	0.0323909	0.0115431	0.0124574	0.0114372	0.0108241
		glmin3	Optimal fiber length (m)	0.0362301	0.0474268	0.0529812	0.0473238	0.0473712	0.0375914	0.0555793	0.0578233	0.0556357	0.0556425	0.0430309	0.0622703	0.0655198	0.0625553	0.0612223
			Tendon slack length (m)	0.0463505	0.0420304	0.0437538	0.0416531	0.0306505	0.0519668	0.0332462	0.0427357	0.0327423	0.034525	0.0606301	0.0319289	0.0341067	0.0329878	0.0286167
		recfem	Optimal fiber length (m)	0.0650642	0.0938221	0.113763	0.0933726	0.0921966	0.0695212	0.11654	0.132364	0.115705	0.094349	0.0858467	0.106259	0.115315	0.105967	0.103037
			Tendon slack length (m)	0.467334	0.431345	0.423836	0.430832	0.432789	0.546355	0.504821	0.490856	0.502223	0.535621	0.441011	0.44226	0.420986	0.442002	0.44908
		semimem	Optimal fiber length (m)	0.0752988	0.0945196	0.134817	0.0933968	0.091768	0.0784957	0.127838	0.155116	0.126192	0.122717	0.0953553	0.103907	0.124637	0.110307	0.100148
			Tendon slack length (m)	0.357633	0.384804	0.328001	0.384655	0.38476	0.422009	0.374197	0.364122	0.376934	0.379144	0.316796	0.321946	0.312157	0.302385	0.325968
		semiten	Optimal fiber length (m)	0.173503	0.162312	0.302732	0.162192	0.160066	0.18229	0.196009	0.339442	0.194345	0.186273	0.212451	0.18983	0.279527	0.189689	0.183107
			Tendon slack length (m)	0.281596	0.324735	0.234716	0.32532	0.321246	0.339233	0.348414	0.247977	0.350593	0.352144	0.217691	0.26395	0.206096	0.264765	0.263482
		soleus	Optimal fiber length (m)	0.042763	0.05146	0.0396243	0.0509755	0.0508824	0.0457633	0.0631985	0.0677837	0.0634186	0.0637252	0.0452093	0.0621451	0.068482	0.0622431	0.0608587
			Tendon slack length (m)	0.278403	0.26105	0.280888	0.26056	0.262892	0.29475	0.266401	0.274078	0.264574	0.267713	0.292767	0.267422	0.271871	0.26663	0.269467
		tibant	Optimal fiber length (m)	0.0678194	0.0761389	0.100941	0.0767924	0.0746704	0.0698069	0.0886416	0.0734801	0.0880882	0.0899423	0.0695855	0.0872654	0.104945	0.0430846	0.0838525
			Tendon slack length (m)	0.236782	0.194091	0.198592	0.192475	0.197575	0.253314	0.20949	0.228881	0.202503	0.215811	0.251107	0.198324	0.206682	0.271731	0.204998
		vasint	Optimal fiber length (m)	0.118349	0.12961	0.139235	0.131309	0.130309	0.123678	0.15884	0.15183	0.158995	0.156102	0.116511	0.12037	0.12569	0.117979	0.11835
			Tendon slack length (m)	0.209283	0.180738	0.210462	0.15977	0.213051	0.247318	0.224694	0.246574	0.221575	0.127983	0.20483	0.133192	0.125747	0.137643	0.13632
		vaslat	Optimal fiber length (m)	0.118024	0.129446	0.154478	0.130814	0.13061	0.125179	0.158989	0.165829	0.159116	0.154652	0.115928	0.120837	0.13316	0.118384	0.118704
			Tendon slack length (m)	0.226116	0.224187	0.185764	0.221828	0.197499	0.262946	0.23926	0.230608	0.237026	0.240505	0.221555	0.222254	0.207892	0.225605	0.224651
		vasmed	Optimal fiber length (m)	0.111916	0.130686	0.152084	0.131796	0.131226	0.117224	0.161026	0.151867	0.161444	0.154374	0.10993	0.120842	0.133076	0.118388	0.118678
			Tendon slack length (m)	0.211482	0.121187	0.0958593	0.121477	0.122274	0.246501	0.121655	0.135024	0.122824	0.216162	0.207803	0.200421	0.187769	0.204409	0.203176
	Left leg	bflh	Optimal fiber length (m)	0.0828206	0.0847952	0.15301	0.0854301	0.0875119	0.087989	0.124822	0.175429	0.131938	0.131397	0.107549	0.119457	0.135022	0.119856	0.122632
			Tendon slack length (m)	0.361165	0.390849	0.337445	0.390259	0.39052	0.425324	0.411001	0.351369	0.398535	0.396131	0.325404	0.322159	0.324424	0.324986	0.306633
		bfsh	Optimal fiber length (m)	0.116459	0.078484	0.0561656	0.0789271	0.0801393	0.108828	0.132606	0.172087	0.12849	0.124967	0.113937	0.0910376	0.0559767	0.0822984	0.0923301
			Tendon slack length (m)	0.104223	0.101999	0.141192	0.101792	0.100254	0.149555	0.0528082	0.07421	0.0598343	0.0717602	0.105411	0.0788287	0.135688	0.0915613	0.0795176
		gaslat	Optimal fiber length (m)	0.0687574	0.0650829	0.0369295	0.0649503	0.0649266	0.0781331	0.0394701	0.0500589	0.0388163	0.0671975	0.0696511	0.0378393	0.0359038	0.0374549	0.038207
			Tendon slack length (m)	0.366677	0.338118	0.38745	0.338227	0.340198	0.378026	0.404087	0.387699	0.404492	0.383614	0.390674	0.408812	0.409561	0.425562	0.4092
		gasmed	Optimal fiber length (m)	0.0586295	0.0653547	0.0409322	0.0652224	0.0651199	0.0686809	0.0392842	0.0554792	0.038399	0.0676828	0.0594056	0.0370726	0.0380777	0.0364202	0.0374932
			Tendon slack length (m)	0.38003	0.373452	0.393336	0.375105	0.371732	0.388287	0.420036	0.407332	0.420616	0.422026	0.404128	0.432983	0.431445	0.422438	0.432898
		glmed1	Optimal fiber length (m)	0.0763769	0.0735278	0.0900165	0.0737756	0.0658756	0.0735812	0.102144	0.10527	0.102299	0.0925833	0.0882626	0.101958	0.132447	0.102435	0.0796388
			Tendon slack length (m)	0.03043	0.057025	0.0574206	0.0569507	0.0579779	0.0548945	0.080407	0.0752134	0.0801473	0.0756982	0.06836	0.0560586	0.0410157	0.0562464	0.0709854
		glmed2	Optimal fiber length (m)	0.0696608	0.0752515	0.0952865	0.0752537	0.0699834	0.069918	0.0998379	0.109178	0.100072	0.0935817	0.0873163	0.109205	0.131782	0.109767	0.089482
			Tendon slack length (m)	0.049071	0.0660446	0.0762991	0.0669307	0.0765913	0.0669284	0.0926163	0.0924958	0.0923673	0.0913704	0.0815931	0.123037	0.121586	0.12308	0.0787517
		glmed3	Optimal fiber length (m)	0.0671751	0.0767582	0.105543	0.075419	0.0732202	0.0678153	0.0929804	0.108316	0.092983	0.091542	0.0839809	0.09481	0.115163	0.0948875	0.0929522
			Tendon slack length (m)	0.0441144	0.050704	0.0654327	0.0511788	0.0634092	0.0477334	0.0376999	0.067911	0.0363814	0.0457069	0.0563208	0.0406927	0.0237869	0.0458254	0.0444763
		glmin1	Optimal fiber length (m)	0.0679413	0.0409015	0.0851775	0.0396208	0.0492224	0.0703835	0.0922335	0.0623019	0.0919872	0.0653596	0.0827921	0.069297	0.088691	0.0654178	0.0671345
			Tendon slack length (m)	0.00966648	0.0255954	0.0103339	0.0256607	0.0045189	0.0179384	0.0262691	0.0298258	0.0262695	0.00523853	0.0190226	0.00561525	0.0070167	0.00528032	0.0057482
		glmin2	Optimal fiber length (m)	0.0548254	0.0605923	0.0714041	0.0604246	0.0543222	0.0578241	0.0784865	0.0829424	0.0783888	0.0777995	0.0684212	0.0736712	0.0840887	0.0731242	0.0688631
			Tendon slack length (m)	0.0213358	0.0236316	0.0181661	0.0252291	0.00856587	0.0286773	0.0414181	0.0389775	0.0415462	0.0123716	0.0307987	0.0115426	0.0130637	0.0114347	0.0108224
		glmin3	Optimal fiber length (m)	0.0369964	0.0473644	0.0545414	0.0472369	0.0473325	0.0392618	0.0558311	0.0594129	0.0558231	0.0559456	0.0453819	0.0623163	0.0688715	0.0625842	0.0613072
			Tendon slack length (m)	0.0479431	0.0420048	0.0417039	0.0416121	0.0306473	0.052931	0.0332511	0.0445761	0.0327198	0.034538	0.0609395	0.0319143	0.0358572	0.0329625	0.0286166
		recfem	Optimal fiber length (m)	0.0652151	0.0933836	0.113461	0.0929787	0.0918891	0.0696586	0.117055	0.132869	0.116394	0.0948612	0.0858288	0.106948	0.117506	0.106623	0.103524
			Tendon slack length (m)	0.465806	0.426031	0.411159	0.426142	0.428788	0.548189	0.510624	0.50175	0.510277	0.553988	0.451338	0.447052	0.428399	0.446016	0.453092
		semimem	Optimal fiber length (m)	0.0752592	0.0943619	0.1344	0.0932048	0.0915672	0.0778004	0.128017	0.155617	0.126366	0.122767	0.0951144	0.103969	0.12768	0.110904	0.100081
			Tendon slack length (m)	0.356467	0.381664	0.332333	0.380433	0.379831	0.425437	0.375073	0.349489	0.37764	0.378827	0.326681	0.319722	0.297437	0.304583	0.322396
		semiten	Optimal fiber length (m)	0.17327	0.162236	0.302032	0.162111	0.159982	0.180753	0.196146	0.326659	0.194495	0.186423	0.212361	0.190328	0.284626	0.190231	0.183616
			Tendon slack length (m)	0.280741	0.324487	0.24619	0.325047	0.320917	0.343492	0.348708	0.238465	0.350919	0.352548	0.22769	0.264807	0.197556	0.265686	0.264467
		soleus	Optimal fiber length (m)	0.0425307	0.051388	0.0398022	0.0509305	0.0507983	0.046573	0.0628316	0.0656955	0.0629993	0.0630978	0.0451487	0.0622385	0.0687075	0.0624414	0.0609739
			Tendon slack length (m)	0.277049	0.259273	0.280331	0.259404	0.26068	0.28739	0.263905	0.26591	0.261911	0.261008	0.293677	0.268044	0.27349	0.269081	0.270951
		tibant	Optimal fiber length (m)	0.0677442	0.0765821	0.100501	0.0773403	0.0749319	0.069256	0.088415	0.0734608	0.0875799	0.0899304	0.0696795	0.0873873	0.105935	0.0432073	0.083901
			Tendon slack length (m)	0.235683	0.195886	0.192056	0.194574	0.198738	0.248925	0.208465	0.222097	0.200468	0.215855	0.25177	0.198791	0.207638	0.272783	0.205192
		vasint	Optimal fiber length (m)	0.118457	0.129661	0.145898	0.131271	0.130509	0.124328	0.158517	0.151625	0.158727	0.154823	0.117557	0.122448	0.125175	0.11941	0.120204
			Tendon slack length (m)	0.208577	0.180843	0.215236	0.159758	0.213498	0.24741	0.224318	0.235443	0.221541	0.127228	0.209792	0.135538	0.132	0.139634	0.138556
		vaslat	Optimal fiber length (m)	0.117834	0.129471	0.161969	0.130865	0.130807	0.125655	0.158944	0.167548	0.159153	0.155105	0.116818	0.122103	0.138431	0.119586	0.119709
			Tendon slack length (m)	0.225901	0.223857	0.195476	0.221641	0.19801	0.263438	0.239791	0.231208	0.238021	0.242113	0.227065	0.226029	0.21471	0.229527	0.227781
		vasmed	Optimal fiber length (m)	0.112261	0.131123	0.153281	0.132345	0.131948	0.118089	0.15865	0.154045	0.158319	0.154478	0.111367	0.121788	0.138222	0.119265	0.119442
			Tendon slack length (m)	0.210676	0.121827	0.0966138	0.122171	0.123083	0.24638	0.120439	0.128784	0.121228	0.216571	0.212091	0.202553	0.194071	0.206646	0.2049
